# Supplementary material for: tert-Butyl 2-methyl-2-(4-nitro­benzo­yl)propanoate
Source: Acta Crystallogr Sect E Struct Rep Online. 2010 Jan 30;66(Pt 2):o495–6. doi: 10.1107/S1600536810003119 (PMC2979732; doi:10.1107/S1600536810003119)
Supplement: Supplementary file 1 [file e-66-0o495-sup1.cif]

##############################################################################
###                                                                        ###
###        Electronic paper (Acta Crystallographica Section E)             ###
###                                                                        ###
##############################################################################
#                                                                            #
# This CIF contains the data in a paper accepted for publication in Acta     #
# Crystallographica Section E. It conforms to the requirements of Notes      #
# for Authors for Section E, and has been peer reviewed under the auspices   #
# of the IUCr Commission on Journals.                                        #
#                                                                            #
# Full details of the Crystallographic Information File format               #
# are given in the paper "The Crystallographic Information File (CIF):       #
# a New Standard Archive File for Crystallography" by S. R. Hall, F. H.      #
# Allen and I. D. Brown [Acta Cryst. (1991), A47, 655-685].                  #
#                                                                            #
# The current version of the core CIF dictionary is obtainable from          #
# ftp://ftp.iucr.org/pub/cif_core.dic. The current version number is 2.4.    #
#                                                                            #
# Software is freely available for graphical display of the structure(s) in  #
# this CIF.  For information consult the CIF home page http://www.iucr.org/  #
# cif/home.html                                                              #
#                                                                            #
# This file may be used for bona fide research purposes within the           #
# scientific community so long as proper attribution is given to the journal # 
# article from which it was obtained.                                        #
#                                                                            #
##############################################################################
                                             
data_global
_audit_creation_method     'WinGX routine CIF_UPDATE'
_audit_conform_dict_name     cif_core.dic
_audit_conform_dict_version     2.4
_journal_data_validation_number     ?
_journal_date_recd_electronic     2010-01-08
_journal_date_accepted     2010-01-25
_journal_name_full     'Acta Crystallographica, Section E'
_journal_year     2010
_journal_volume     66
_journal_issue      2
_journal_page_first     o495
_journal_page_last     o496
_journal_paper_category     QO
_journal_coeditor_code     ZL2264
_publ_contact_author_name     'Luck, Rudy L.'
_publ_contact_author_address
;Department of Chemistry
1400 Townsend Drive
Michigan Technological University
Houghton, MI 49931 USA
;
_publ_contact_author_email     rluck@mtu.edu
_publ_contact_author_fax     '(906)487-2061'
_publ_contact_author_phone     '(906) 487-2309'
_publ_section_title
;
<i>tert</i>-Butyl 2-methyl-2-(4-nitrobenzoyl)propanoate
;
loop_
    _publ_author_name
    _publ_author_footnote
    _publ_author_address
    'Crosse, Chelsey M.' .
;
Department of Chemistry
1400 Townsend Drive
Michigan Technological University
Houghton, MI 49931
USA
;
    'Logue, Marshall W.' .
;
Department of Chemistry
1400 Townsend Drive
Michigan Technological University
Houghton, MI 49931
USA
;
    'Luck, Rudy L.' .
;
Department of Chemistry
1400 Townsend Drive
Michigan Technological University
Houghton, MI 49931
USA
;
    'Pignotti, Louis R.' .
;
Department of Chemistry
1400 Townsend Drive
Michigan Technological University
Houghton, MI 49931
USA
;
    'Waineo, Melissa F.' .
;
Department of Chemistry
1400 Townsend Drive
Michigan Technological University
Houghton, MI 49931
USA
;
_publ_section_synopsis     .
data_I
_audit_creation_method     'WinGX routine CIF_UPDATE'
_chemical_name_systematic
;
<i>tert</i>-Butyl 2-methyl-2-(4-nitrobenzoyl)propanoate
;
_chemical_formula_moiety     'C15 H19 N1 O5'
_chemical_formula_sum     'C15 H19 N O5'
_chemical_formula_iupac     'C15 H19 N1 O5'
_chemical_formula_weight     293.31
_symmetry_cell_setting     monoclinic
_symmetry_space_group_name_H-M     'P 21/c'
_symmetry_space_group_name_Hall     '-P 2ybc'
loop_
    _symmetry_equiv_pos_as_xyz
    'x, y, z'
    '-x, y+1/2, -z+1/2'
    '-x, -y, -z'
    'x, -y-1/2, z-1/2'
_cell_length_a     11.379(4)
_cell_length_b     11.393(4)
_cell_length_c     12.283(5)
_cell_angle_alpha     90
_cell_angle_beta     94.88(3)
_cell_angle_gamma     90
_cell_volume     1586.6(10)
_cell_formula_units_Z     4
_cell_measurement_reflns_used     25
_cell_measurement_theta_min     10
_cell_measurement_theta_max     15
_cell_measurement_temperature     291(2)
_exptl_crystal_description     prism
_exptl_crystal_colour     colourless
_exptl_crystal_size_max     0.50
_exptl_crystal_size_mid     0.20
_exptl_crystal_size_min     0.05
_exptl_crystal_density_diffrn     1.228
_exptl_crystal_density_method     'not measured'
_exptl_crystal_F_000     624
_exptl_absorpt_coefficient_mu     0.092
_exptl_absorpt_correction_type     psi-scan
_exptl_absorpt_process_details
;
(North <i>et al.</i>, 1968)
;
_exptl_absorpt_correction_T_min     0.9314
_exptl_absorpt_correction_T_max     0.9926
_exptl_special_details
;
(North <i>et al.</i>, 1968)
        Number of psi-scan sets used was   2.
        Theta correction was applied.
        Averaged transmission function was used.
        No Fourier smoothing was applied.
;
_diffrn_ambient_temperature     291(2)
_diffrn_radiation_type     MoK\a
_diffrn_radiation_wavelength     0.71073
_diffrn_radiation_monochromator     graphite
_diffrn_measurement_device_type     'Enraf--Nonius TurboCAD-4'
_diffrn_measurement_method     'non-profiled \w/2\t scans'
_diffrn_reflns_number     2933
_diffrn_reflns_av_R_equivalents     0.0722
_diffrn_reflns_theta_min     1.8
_diffrn_reflns_theta_max     24.97
_diffrn_reflns_theta_full     24.97
_diffrn_measured_fraction_theta_max     1
_diffrn_measured_fraction_theta_full     1
_diffrn_reflns_limit_h_min     0
_diffrn_reflns_limit_h_max     13
_diffrn_reflns_limit_k_min     0
_diffrn_reflns_limit_k_max     13
_diffrn_reflns_limit_l_min     -14
_diffrn_reflns_limit_l_max     14
_diffrn_standards_number     3
_diffrn_standards_interval_time     166
_diffrn_standards_decay_%     3
loop_
    _diffrn_standard_refln_index_h
    _diffrn_standard_refln_index_k
    _diffrn_standard_refln_index_l
    3 4 -3
    3 1 -4
    3 1 -4
_refine_special_details
;
Refinement of <i>F</i>^2^ against ALL reflections. The weighted <i>R</i>-factor
<i>wR</i> and goodness of fit <i>S</i> are based on <i>F</i>^2^, conventional
<i>R</i>-factors <i>R</i> are based on <i>F</i>, with <i>F</i> set to zero for
negative <i>F</i>^2^. The threshold expression of <i>F</i>^2^ >
2\s(<i>F</i>^2^) is used only for calculating <i>R</i>-factors(gt) <i>etc</i>.
and is not relevant to the choice of reflections for refinement.
<i>R</i>-factors based on <i>F</i>^2^ are statistically about twice as large
as those based on <i>F</i>, and <i>R</i>- factors based on ALL data will be
even larger.
;
_reflns_number_total     2785
_reflns_number_gt     1196
_reflns_threshold_expression     I>2\s(I)
_refine_ls_structure_factor_coef     Fsqd
_refine_ls_matrix_type     full
_refine_ls_R_factor_all     0.193
_refine_ls_R_factor_gt     0.061
_refine_ls_wR_factor_ref     0.171
_refine_ls_goodness_of_fit_ref     0.983
_refine_ls_restrained_S_all     0.983
_refine_ls_number_reflns     2785
_refine_ls_number_parameters     195
_refine_ls_number_restraints     0
_refine_ls_hydrogen_treatment     constr
_refine_ls_weighting_scheme     calc
_refine_ls_weighting_details
         'calc w=1/[\s^2^(Fo^2^)+(0.0756P)^2^+0.0000P] where P=(Fo^2^+2Fc^2^)/3'
_atom_sites_solution_hydrogens     geom
_atom_sites_solution_primary     direct
_atom_sites_solution_secondary     difmap
_refine_ls_shift/su_max     0
_refine_ls_shift/su_mean     0
_refine_diff_density_max     0.170
_refine_diff_density_min     -0.182
_refine_ls_extinction_method     none
loop_
    _atom_type_symbol
    _atom_type_description
    _atom_type_scat_dispersion_real
    _atom_type_scat_dispersion_imag
    _atom_type_scat_source
    C C 0.0033 0.0016 'International Tables Vol C Tables 4.2.6.8 and 6.1.1.4'
    H H 0 0 'International Tables Vol C Tables 4.2.6.8 and 6.1.1.4'
    N N 0.0061 0.0033 'International Tables Vol C Tables 4.2.6.8 and 6.1.1.4'
    O O 0.0106 0.006 'International Tables Vol C Tables 4.2.6.8 and 6.1.1.4'
_computing_data_collection     'CAD-4 EXPRESS (Enraf--Nonius, 1994)'
_computing_cell_refinement     'CAD-4 EXPRESS (Enraf--Nonius, 1994)'
_computing_data_reduction     'XCAD4 (Harms & Wocadlo, 1995)'
_computing_structure_solution     'SIR2004 (Burla <i>et al.</i>,  2005)'
_computing_structure_refinement     'SHELXL97 (Sheldrick, 2008)'
_computing_molecular_graphics
'ORTEP-3 for Windows (Farrugia, 1997) and Mercury (Macrae <i>et al.</i>,  2008)'
_computing_publication_material
                            'WinGX (Farrugia, 1999) and publCIF (Westrip, 2010)'
loop_
    _atom_site_type_symbol
    _atom_site_label
    _atom_site_fract_x
    _atom_site_fract_y
    _atom_site_fract_z
    _atom_site_U_iso_or_equiv
    _atom_site_adp_type
    _atom_site_calc_flag
    _atom_site_refinement_flags
    _atom_site_occupancy
    _atom_site_disorder_assembly
    _atom_site_disorder_group
    N N1 0.1227(3) 0.3124(4) 0.1368(4) 0.0837(12) Uani d . 1 . .
    O O1 0.1312(4) 0.2370(3) 0.0679(4) 0.1350(15) Uani d . 1 . .
    O O2 0.1050(3) 0.2912(3) 0.2318(3) 0.1021(11) Uani d . 1 . .
    C C1 0.1353(3) 0.4356(3) 0.1031(3) 0.0577(10) Uani d . 1 . .
    C C2 0.1269(3) 0.5237(4) 0.1783(3) 0.0604(11) Uani d . 1 . .
    H H2 0.1122 0.5059 0.2498 0.073 Uiso calc R 1 . .
    C C3 0.1404(3) 0.6375(4) 0.1472(3) 0.0564(10) Uani d . 1 . .
    H H3 0.1357 0.6976 0.198 0.068 Uiso calc R 1 . .
    C C4 0.1613(3) 0.6645(3) 0.0391(3) 0.0502(9) Uani d . 1 . .
    C C5 0.1682(3) 0.5738(4) -0.0348(3) 0.0624(11) Uani d . 1 . .
    H H5 0.181 0.5911 -0.1068 0.075 Uiso calc R 1 . .
    C C6 0.1564(3) 0.4586(4) -0.0042(3) 0.0679(12) Uani d . 1 . .
    H H6 0.1625 0.3979 -0.054 0.082 Uiso calc R 1 . .
    C C7 0.1776(3) 0.7879(4) -0.0005(3) 0.0570(10) Uani d . 1 . .
    O O3 0.1533(3) 0.8083(3) -0.0971(2) 0.0886(10) Uani d . 1 . .
    C C8 0.2210(3) 0.8869(3) 0.0759(3) 0.0506(9) Uani d . 1 . .
    C C9 0.2737(4) 0.9859(3) 0.0097(3) 0.0721(12) Uani d . 1 . .
    H H9A 0.3002 1.0485 0.058 0.108 Uiso calc R 1 . .
    H H9B 0.2145 1.015 -0.044 0.108 Uiso calc R 1 . .
    H H9C 0.3391 0.9559 -0.0262 0.108 Uiso calc R 1 . .
    C C10 0.1165(3) 0.9360(4) 0.1339(3) 0.0759(13) Uani d . 1 . .
    H H10A 0.142 1.003 0.1769 0.114 Uiso calc R 1 . .
    H H10B 0.088 0.8766 0.1806 0.114 Uiso calc R 1 . .
    H H10C 0.0543 0.9587 0.0803 0.114 Uiso calc R 1 . .
    C C11 0.3195(3) 0.8458(3) 0.1591(3) 0.0480(9) Uani d . 1 . .
    O O4 0.3323(2) 0.8769(2) 0.2523(2) 0.0727(8) Uani d . 1 . .
    O O5 0.3918(2) 0.7753(2) 0.11076(18) 0.0583(7) Uani d . 1 . .
    C C12 0.4942(3) 0.7164(4) 0.1705(4) 0.0714(12) Uani d . 1 . .
    C C13 0.5390(6) 0.6385(6) 0.0848(5) 0.165(3) Uani d . 1 . .
    H H13A 0.4792 0.5827 0.0607 0.248 Uiso calc R 1 . .
    H H13B 0.6081 0.5976 0.1148 0.248 Uiso calc R 1 . .
    H H13C 0.5586 0.6854 0.0239 0.248 Uiso calc R 1 . .
    C C14 0.4540(5) 0.6455(4) 0.2639(5) 0.123(2) Uani d . 1 . .
    H H14A 0.3995 0.5862 0.2359 0.184 Uiso calc R 1 . .
    H H14B 0.4158 0.6961 0.3124 0.184 Uiso calc R 1 . .
    H H14C 0.5209 0.6088 0.3028 0.184 Uiso calc R 1 . .
    C C15 0.5827(4) 0.8075(5) 0.2131(5) 0.134(2) Uani d . 1 . .
    H H15A 0.6016 0.8576 0.1542 0.2 Uiso calc R 1 . .
    H H15B 0.6531 0.7692 0.2438 0.2 Uiso calc R 1 . .
    H H15C 0.5498 0.8536 0.2684 0.2 Uiso calc R 1 . .
loop_
    _atom_site_aniso_label
    _atom_site_aniso_U_11
    _atom_site_aniso_U_22
    _atom_site_aniso_U_33
    _atom_site_aniso_U_12
    _atom_site_aniso_U_13
    _atom_site_aniso_U_23
    N1 0.061(2) 0.069(3) 0.124(4) 0.001(2) 0.023(2) -0.001(3)
    O1 0.176(4) 0.063(2) 0.174(4) 0.011(2) 0.062(3) -0.010(2)
    O2 0.102(3) 0.086(2) 0.121(3) -0.008(2) 0.025(2) 0.028(2)
    C1 0.043(2) 0.050(3) 0.080(3) -0.005(2) 0.005(2) 0.003(2)
    C2 0.064(3) 0.069(3) 0.049(2) -0.013(2) 0.0057(19) -0.002(2)
    C3 0.066(3) 0.065(3) 0.039(2) -0.011(2) 0.0061(18) -0.0035(19)
    C4 0.046(2) 0.069(3) 0.0356(19) -0.0047(19) 0.0026(16) -0.003(2)
    C5 0.063(3) 0.081(3) 0.044(2) 0.000(2) 0.0116(19) -0.006(2)
    C6 0.058(3) 0.076(3) 0.071(3) 0.004(2) 0.015(2) -0.018(2)
    C7 0.061(2) 0.070(3) 0.041(2) 0.003(2) 0.0055(18) 0.007(2)
    O3 0.127(3) 0.096(2) 0.0395(16) -0.0103(19) -0.0110(16) 0.0177(15)
    C8 0.057(2) 0.052(2) 0.0442(19) 0.0064(19) 0.0082(18) 0.0069(18)
    C9 0.091(3) 0.058(3) 0.068(3) 0.003(2) 0.009(2) 0.017(2)
    C10 0.068(3) 0.089(3) 0.071(3) 0.029(3) 0.012(2) 0.007(2)
    C11 0.050(2) 0.047(2) 0.047(2) -0.0044(19) 0.0103(19) -0.0005(19)
    O4 0.0762(19) 0.093(2) 0.0472(16) 0.0111(16) -0.0022(13) -0.0140(15)
    O5 0.0554(16) 0.0646(16) 0.0550(15) 0.0147(14) 0.0055(13) -0.0037(13)
    C12 0.050(2) 0.069(3) 0.094(3) 0.012(2) -0.002(2) 0.004(3)
    C13 0.148(6) 0.181(6) 0.164(6) 0.102(5) -0.002(5) -0.049(5)
    C14 0.096(4) 0.098(4) 0.172(5) 0.012(3) 0.000(4) 0.071(4)
    C15 0.059(3) 0.127(5) 0.210(6) -0.021(3) -0.021(4) 0.015(5)
_geom_special_details
;
 All s.u.'s (except the s.u. in the dihedral angle between two l.s. planes)
 are estimated using the full covariance matrix.  The cell s.u.'s are taken
 into account individually in the estimation of s.u.'s in distances, angles
 and torsion angles; correlations between s.u.'s in cell parameters are only
 used when they are defined by crystal symmetry.  An approximate (isotropic)
 treatment of cell s.u.'s is used for estimating s.u.'s involving l.s. planes.
;
loop_
    _geom_bond_atom_site_label_1
    _geom_bond_atom_site_label_2
    _geom_bond_site_symmetry_2
    _geom_bond_distance
    _geom_bond_publ_flag
    N1 O1 . 1.216(5) ?
    N1 O2 . 1.225(4) ?
    N1 C1 . 1.474(5) ?
    C1 C2 . 1.373(5) ?
    C1 C6 . 1.384(5) ?
    C2 C3 . 1.365(5) ?
    C2 H2 . 0.93 ?
    C3 C4 . 1.403(4) ?
    C3 H3 . 0.93 ?
    C4 C5 . 1.381(5) ?
    C4 C7 . 1.505(5) ?
    C5 C6 . 1.375(5) ?
    C5 H5 . 0.93 ?
    C6 H6 . 0.93 ?
    C7 O3 . 1.218(4) ?
    C7 C8 . 1.523(5) ?
    C8 C11 . 1.525(5) ?
    C8 C9 . 1.541(5) ?
    C8 C10 . 1.543(5) ?
    C9 H9A . 0.96 ?
    C9 H9B . 0.96 ?
    C9 H9C . 0.96 ?
    C10 H10A . 0.96 ?
    C10 H10B . 0.96 ?
    C10 H10C . 0.96 ?
    C11 O4 . 1.195(4) ?
    C11 O5 . 1.326(4) ?
    O5 C12 . 1.483(4) ?
    C12 C13 . 1.499(6) ?
    C12 C14 . 1.506(6) ?
    C12 C15 . 1.509(6) ?
    C13 H13A . 0.96 ?
    C13 H13B . 0.96 ?
    C13 H13C . 0.96 ?
    C14 H14A . 0.96 ?
    C14 H14B . 0.96 ?
    C14 H14C . 0.96 ?
    C15 H15A . 0.96 ?
    C15 H15B . 0.96 ?
    C15 H15C . 0.96 ?
loop_
    _geom_angle_atom_site_label_1
    _geom_angle_atom_site_label_2
    _geom_angle_atom_site_label_3
    _geom_angle_site_symmetry_1
    _geom_angle_site_symmetry_3
    _geom_angle
    _geom_angle_publ_flag
    O1 N1 O2 . . 123.6(4) ?
    O1 N1 C1 . . 117.5(4) ?
    O2 N1 C1 . . 118.9(4) ?
    C2 C1 C6 . . 122.0(4) ?
    C2 C1 N1 . . 119.5(4) ?
    C6 C1 N1 . . 118.5(4) ?
    C3 C2 C1 . . 119.4(4) ?
    C3 C2 H2 . . 120.3 ?
    C1 C2 H2 . . 120.3 ?
    C2 C3 C4 . . 120.3(4) ?
    C2 C3 H3 . . 119.8 ?
    C4 C3 H3 . . 119.8 ?
    C5 C4 C3 . . 118.8(4) ?
    C5 C4 C7 . . 118.1(3) ?
    C3 C4 C7 . . 123.1(3) ?
    C6 C5 C4 . . 121.5(4) ?
    C6 C5 H5 . . 119.3 ?
    C4 C5 H5 . . 119.3 ?
    C5 C6 C1 . . 118.0(4) ?
    C5 C6 H6 . . 121 ?
    C1 C6 H6 . . 121 ?
    O3 C7 C4 . . 118.0(3) ?
    O3 C7 C8 . . 119.6(3) ?
    C4 C7 C8 . . 122.4(3) ?
    C7 C8 C11 . . 111.5(3) ?
    C7 C8 C9 . . 109.7(3) ?
    C11 C8 C9 . . 106.4(3) ?
    C7 C8 C10 . . 109.3(3) ?
    C11 C8 C10 . . 110.7(3) ?
    C9 C8 C10 . . 109.2(3) ?
    C8 C9 H9A . . 109.5 ?
    C8 C9 H9B . . 109.5 ?
    H9A C9 H9B . . 109.5 ?
    C8 C9 H9C . . 109.5 ?
    H9A C9 H9C . . 109.5 ?
    H9B C9 H9C . . 109.5 ?
    C8 C10 H10A . . 109.5 ?
    C8 C10 H10B . . 109.5 ?
    H10A C10 H10B . . 109.5 ?
    C8 C10 H10C . . 109.5 ?
    H10A C10 H10C . . 109.5 ?
    H10B C10 H10C . . 109.5 ?
    O4 C11 O5 . . 125.4(3) ?
    O4 C11 C8 . . 125.0(3) ?
    O5 C11 C8 . . 109.5(3) ?
    C11 O5 C12 . . 122.9(3) ?
    O5 C12 C13 . . 102.7(3) ?
    O5 C12 C14 . . 110.0(3) ?
    C13 C12 C14 . . 111.2(4) ?
    O5 C12 C15 . . 109.5(3) ?
    C13 C12 C15 . . 113.2(5) ?
    C14 C12 C15 . . 110.0(4) ?
    C12 C13 H13A . . 109.5 ?
    C12 C13 H13B . . 109.5 ?
    H13A C13 H13B . . 109.5 ?
    C12 C13 H13C . . 109.5 ?
    H13A C13 H13C . . 109.5 ?
    H13B C13 H13C . . 109.5 ?
    C12 C14 H14A . . 109.5 ?
    C12 C14 H14B . . 109.5 ?
    H14A C14 H14B . . 109.5 ?
    C12 C14 H14C . . 109.5 ?
    H14A C14 H14C . . 109.5 ?
    H14B C14 H14C . . 109.5 ?
    C12 C15 H15A . . 109.5 ?
    C12 C15 H15B . . 109.5 ?
    H15A C15 H15B . . 109.5 ?
    C12 C15 H15C . . 109.5 ?
    H15A C15 H15C . . 109.5 ?
    H15B C15 H15C . . 109.5 ?
loop_
    _geom_hbond_atom_site_label_D
    _geom_hbond_atom_site_label_H
    _geom_hbond_atom_site_label_A
    _geom_hbond_site_symmetry_A
    _geom_hbond_distance_DH
    _geom_hbond_distance_HA
    _geom_hbond_distance_DA
    _geom_hbond_angle_DHA
    C3 H3 O3 4_576 0.93 2.51 3.191(4) 130.4
    C5 H5 O4 4_575 0.93 2.57 3.387(5) 147.1
    C10 H10B O2 2 0.96 2.71 3.535(5) 145
