# Supplementary material for: tert-Butyl 2-methyl-2-(4-nitro­benzo­yl)propanoate
Source: Acta Crystallogr Sect E Struct Rep Online. 2010 Jan 30;66(Pt 2):o495–6. doi: 10.1107/S1600536810003119 (PMC2979732; doi:10.1107/S1600536810003119)
Supplement: Supplementary file 2 [file e-66-0o495-Isup2.hkl]

#
# h,k,l, Fc-squared, Fo-squared, sigma(Fo-squared) and status flag
#
data_I
_shelx_title ' mwlprl in P 21/c'
_shelx_refln_list_code          4
_shelx_F_calc_maximum      179.29
_exptl_crystal_F_000       624.00
_reflns_d_resolution_high  0.8419
 
loop_
 _symmetry_equiv_pos_as_xyz
 'x, y, z'
 '-x, y+1/2, -z+1/2'
 '-x, -y, -z'
 'x, -y-1/2, z-1/2'
 
_cell_length_a    11.3790
_cell_length_b    11.3930
_cell_length_c    12.2830
_cell_angle_alpha  90.000
_cell_angle_beta   94.880
_cell_angle_gamma  90.000
 
_shelx_F_squared_multiplier     1.000
 
loop_
 _refln_index_h
 _refln_index_k
 _refln_index_l
 _refln_F_squared_calc
 _refln_F_squared_meas
 _refln_F_squared_sigma
 _refln_observed_status
   1   0   0     1857.31     1739.07     10.95 o
   2   0   0     1429.61     1399.67     14.82 o
   3   0   0    31700.17    27870.97     73.52 o
   4   0   0    20992.33    19025.53     70.46 o
   5   0   0     1393.64     1303.86     23.63 o
   6   0   0     1828.00     1822.15     30.46 o
   7   0   0     1779.87     1773.11     32.97 o
   8   0   0      323.56      336.92     10.94 o
   9   0   0        0.18        0.92     10.65 o
  10   0   0        4.65      -21.05     21.87 o
  11   0   0      203.12      198.64     12.87 o
  12   0   0        7.34      -24.43     24.43 o
  13   0   0        0.74        0.00     13.12 o
   1   1   0     6300.57     5267.37     22.13 o
   2   1   0      720.04      664.08     12.48 o
   3   1   0     1557.50     1537.98     20.56 o
   4   1   0      575.77      492.23     13.60 o
   5   1   0      955.10      870.65     20.86 o
   6   1   0      587.31      635.90     17.87 o
   7   1   0      904.27      895.50     25.98 o
   8   1   0       45.57       44.83      9.16 o
   9   1   0        0.02      -17.40     21.66 o
  10   1   0       70.48       66.54     11.27 o
  11   1   0        5.31      -23.09     23.09 o
  12   1   0       38.66       45.71     12.14 o
  13   1   0       25.83       32.92     13.21 o
   0   2   0     6881.54     5875.89     27.09 o
   1   2   0     1424.58     1378.32     16.09 o
   2   2   0     2260.92     2086.21     21.93 o
   3   2   0      630.58      592.21     16.03 o
   4   2   0     1340.76     1236.12     21.91 o
   5   2   0      106.45      114.96      6.55 o
   6   2   0        3.61        6.52     13.77 o
   7   2   0       32.01       38.64      7.91 o
   8   2   0        0.02       17.97      9.05 o
   9   2   0       29.17       24.14     11.10 o
  10   2   0      120.09      113.37     11.78 o
  11   2   0        2.94        5.75     21.68 o
  12   2   0       21.80      -24.16     24.16 o
  13   2   0        0.20       -3.09     25.27 o
   1   3   0     3030.78     2977.85     26.86 o
   2   3   0     1641.48     1412.35     20.79 o
   3   3   0      179.75      167.48      6.09 o
   4   3   0      675.67      649.42     18.39 o
   5   3   0       16.14       16.31      6.33 o
   6   3   0      318.32      322.01      9.76 o
   7   3   0       31.37       -4.58     17.94 o
   8   3   0      248.49      270.79     11.40 o
   9   3   0       12.92        8.70     21.57 o
  10   3   0      139.35      139.78     12.20 o
  11   3   0        0.28        4.02     11.04 o
  12   3   0       16.94       26.51     12.77 o
  13   3   0        0.04      -26.34     26.34 o
   0   4   0       54.41       49.85      5.19 o
   1   4   0     1074.74     1023.39     19.92 o
   2   4   0       26.02       17.40      5.24 o
   3   4   0      250.01      260.23      7.81 o
   4   4   0      477.91      497.56     14.61 o
   5   4   0        0.44      -10.48     13.92 o
   6   4   0      208.98      208.68      9.05 o
   7   4   0       45.35       54.08      9.21 o
   8   4   0      321.54      279.22     12.67 o
   9   4   0      233.90      229.34     12.47 o
  10   4   0       59.64       67.95     11.32 o
  11   4   0        3.43       -5.26     23.14 o
  12   4   0        1.29       -1.95     25.10 o
   1   5   0     1105.68     1060.99     22.40 o
   2   5   0      657.33      669.70     19.22 o
   3   5   0       18.82       18.61      6.49 o
   4   5   0       16.87       12.47      7.02 o
   5   5   0      526.23      511.41     16.24 o
   6   5   0      205.36      202.18      9.90 o
   7   5   0      254.96      237.22     11.07 o
   8   5   0        0.44        3.22     21.69 o
   9   5   0       11.98      -10.67     10.67 o
  10   5   0       37.37       37.12     11.02 o
  11   5   0       42.21       57.51     11.96 o
  12   5   0       36.95        9.07     26.07 o
   0   6   0       80.23       74.48      6.60 o
   1   6   0       24.44       26.20      6.54 o
   2   6   0       19.05       23.29      6.73 o
   3   6   0       12.39       23.94      7.06 o
   4   6   0       17.64        7.56     16.67 o
   5   6   0       91.86      104.99      9.60 o
   6   6   0        0.74      -18.57     19.94 o
   7   6   0      162.84      196.43     12.32 o
   8   6   0       61.95       51.44     11.07 o
   9   6   0       15.63       20.72     10.71 o
  10   6   0       16.38        7.76     22.79 o
  11   6   0        0.20        4.76     22.97 o
  12   6   0        0.68      -26.30     26.30 o
   1   7   0        4.04       -2.31     16.34 o
   2   7   0      183.08      175.63      9.03 o
   3   7   0        7.58       17.04      8.38 o
   4   7   0        4.06      -19.45     19.45 o
   5   7   0       12.21       14.68      9.83 o
   6   7   0      100.25      117.76     11.61 o
   7   7   0       26.10       -4.24     22.74 o
   8   7   0       11.55       -6.13     21.21 o
   9   7   0        5.10       15.70     11.24 o
  10   7   0       11.24      -13.91     24.31 o
  11   7   0        0.08        0.00     24.40 o
   0   8   0       10.25       22.02      9.14 o
   1   8   0      260.48      272.33     10.99 o
   2   8   0       39.30       36.16      9.43 o
   3   8   0      292.16      298.26     12.04 o
   4   8   0      218.83      202.55     12.05 o
   5   8   0        1.47       11.70     10.85 o
   6   8   0        1.07      -11.89     20.29 o
   7   8   0       78.44       88.94     11.82 o
   8   8   0        4.96        6.01     11.17 o
   9   8   0        1.12      -24.67     24.67 o
  10   8   0        0.02       17.63     12.43 o
   1   9   0       64.80       75.26     11.50 o
   2   9   0       28.27       43.15     11.01 o
   3   9   0       22.05       32.51     11.44 o
   4   9   0       90.69       87.94     11.52 o
   5   9   0        1.88      -21.92     21.92 o
   6   9   0       46.82       68.16     11.25 o
   7   9   0       29.56       17.22     11.49 o
   8   9   0        0.26       -8.98     22.68 o
   9   9   0        1.57      -25.08     25.08 o
  10   9   0       37.78      -13.78     27.58 o
   0  10   0        0.58       13.21     10.93 o
   1  10   0        0.16        0.71     21.76 o
   2  10   0        0.04      -21.82     21.82 o
   3  10   0        0.64      -22.33     22.33 o
   4  10   0       35.64       15.74     11.05 o
   5  10   0       10.48        9.64     11.03 o
   6  10   0       34.41       36.04     11.74 o
   7  10   0       24.91       29.59     11.86 o
   8  10   0        1.15      -25.17     25.17 o
   9  10   0        1.75      -27.32     27.32 o
   1  11   0       21.04       23.19     11.11 o
   2  11   0        5.43      -24.60     24.60 o
   3  11   0        8.60        0.00     23.63 o
   4  11   0       17.18      -22.84     22.84 o
   5  11   0        1.90      -10.72     22.75 o
   6  11   0        0.38      -18.97     24.34 o
   7  11   0        3.23      -23.10     26.17 o
   0  12   0       15.50       -6.34     23.65 o
   1  12   0        0.22      -14.59     23.68 o
   2  12   0        2.04        1.38     11.91 o
   3  12   0       10.11       11.68     12.84 o
   4  12   0        0.04       21.79     12.39 o
   5  12   0        1.08        6.93     25.44 o
   6  12   0        0.04      -27.55     27.55 o
   1  13   0        0.36      -27.07     27.07 o
   2  13   0        1.66      -23.69     26.48 o
   3  13   0        1.22       -3.11     26.67 o
 -13   1   1        1.94       -3.03     24.30 o
 -12   1   1        2.95       10.59     11.53 o
 -11   1   1        0.40       18.80     10.34 o
 -10   1   1       65.83       42.59     11.64 o
  -9   1   1        0.16      -18.58     22.35 o
  -8   1   1      157.69      161.35     10.00 o
  -7   1   1       12.80       13.62      7.51 o
  -6   1   1       82.29       75.93      6.86 o
  -5   1   1        0.27       -5.49      5.49 o
  -4   1   1     4596.08     4518.52     36.59 o
  -3   1   1      791.71      783.87     16.69 o
  -2   1   1     5703.66     5729.98     30.67 o
  -1   1   1      738.59      632.89      9.71 o
   0   1   1      464.49      434.74      5.95 o
   1   1   1      641.45      606.69     10.05 o
   2   1   1      433.31      470.32     12.51 o
   3   1   1    10404.92     9299.14     45.62 o
   4   1   1       51.85       44.84      5.32 o
   5   1   1       12.60       -4.72     12.02 o
   6   1   1     2104.34     2117.78     32.61 o
   7   1   1      691.76      681.65     19.04 o
   8   1   1       32.67       35.12      9.02 o
   9   1   1      227.76      240.14     12.49 o
  10   1   1       96.19       84.12     11.47 o
  11   1   1        6.24       10.59     21.78 o
  12   1   1        5.89      -24.77     24.77 o
  13   1   1       32.52      -10.27     27.93 o
 -13   2   1        0.32        9.21     23.46 o
 -12   2   1       10.82       10.55     11.87 o
 -11   2   1      119.07      128.54     12.13 o
 -10   2   1        3.89      -21.33     21.33 o
  -9   2   1      133.34      122.07     11.95 o
  -8   2   1       20.99       27.01      9.29 o
  -7   2   1        0.95      -13.52     16.44 o
  -6   2   1        2.54      -14.16     14.16 o
  -5   2   1      211.20      223.20      7.29 o
  -4   2   1      864.90      846.55     18.65 o
  -3   2   1     1619.18     1664.44     22.54 o
  -2   2   1     1809.44     1641.56     20.53 o
  -1   2   1      823.15      789.47     14.11 o
   0   2   1     1885.02     1620.23     24.09 o
   1   2   1     3857.78     3802.92     26.13 o
   2   2   1     1249.60     1148.59     18.50 o
   3   2   1     3717.42     3672.49     31.66 o
   4   2   1     1027.42      948.63     19.67 o
   5   2   1       32.33       22.58      6.14 o
   6   2   1      102.56      101.30      7.37 o
   7   2   1      128.02      128.61      8.86 o
   8   2   1      139.29      121.78     10.29 o
   9   2   1      160.29      192.80     12.39 o
  10   2   1      159.63      173.74     11.76 o
  11   2   1        0.13        0.00     22.34 o
  12   2   1        0.01      -18.67     25.02 o
  13   2   1       12.23        9.09     13.37 o
 -13   3   1        7.62      -26.67     26.67 o
 -12   3   1        2.34      -25.22     25.22 o
 -11   3   1        6.98        0.00     22.68 o
 -10   3   1       28.95       23.14     10.96 o
  -9   3   1       15.70       21.66     11.03 o
  -8   3   1      145.41      154.65     10.46 o
  -7   3   1       27.64       39.20      8.51 o
  -6   3   1      475.90      428.39     12.57 o
  -5   3   1      232.53      254.72      7.92 o
  -4   3   1      159.93      159.40      6.40 o
  -3   3   1     1648.90     1387.60     22.51 o
  -2   3   1     3286.59     3154.57     29.02 o
  -1   3   1        0.13      -11.39     11.39 o
   0   3   1       31.47       36.08      4.37 o
   1   3   1      331.93      283.40      8.50 o
   2   3   1     1054.28     1026.94     18.75 o
   3   3   1      964.40      936.32     19.63 o
   4   3   1     2351.10     2485.27     31.19 o
   5   3   1      680.30      708.07     20.99 o
   6   3   1       92.61      104.63      7.80 o
   7   3   1      113.02      101.10      9.16 o
   8   3   1        0.02       -0.59     19.86 o
   9   3   1       23.17       17.17     11.06 o
  10   3   1        0.17        3.83     20.89 o
  11   3   1        9.07       11.78     11.27 o
  12   3   1        8.29       -7.82     13.00 o
  13   3   1        0.29      -12.74     25.08 o
 -12   4   1        5.26       -5.82     24.56 o
 -11   4   1       10.68        7.86     22.48 o
 -10   4   1       77.45       87.38     11.47 o
  -9   4   1      168.06      166.19     12.21 o
  -8   4   1        5.05       -9.10     21.91 o
  -7   4   1       13.78       28.46      8.81 o
  -6   4   1      654.71      598.96     18.15 o
  -5   4   1        0.20       -1.55      6.86 o
  -4   4   1       32.43       37.40      6.37 o
  -3   4   1      602.14      705.46     19.14 o
  -2   4   1      227.42      258.88      7.82 o
  -1   4   1      209.01      224.74      6.65 o
   0   4   1       23.46       18.71      3.57 o
   1   4   1        2.76        0.54     10.56 o
   2   4   1       94.83       87.26      5.51 o
   3   4   1     1135.26     1205.48     23.70 o
   4   4   1      621.73      591.97     17.90 o
   5   4   1        3.71       -9.86     14.13 o
   6   4   1      107.93      105.40      8.44 o
   7   4   1       39.72       44.42      9.37 o
   8   4   1       13.18       18.10     10.72 o
   9   4   1        9.69       19.13     10.69 o
  10   4   1       12.06      -11.95     22.72 o
  11   4   1        0.68      -23.93     23.93 o
  12   4   1       11.31       20.44     12.73 o
 -12   5   1        0.27        1.00     23.85 o
 -11   5   1        2.48       -9.05     23.18 o
 -10   5   1       33.35       45.48     11.58 o
  -9   5   1      142.06      122.42     11.71 o
  -8   5   1       17.81       21.35     10.71 o
  -7   5   1      145.02      148.96     10.43 o
  -6   5   1      390.37      379.86     11.70 o
  -5   5   1      373.42      361.02     10.37 o
  -4   5   1      175.78      178.88      8.10 o
  -3   5   1      618.86      585.71     17.31 o
  -2   5   1     1615.64     1675.01     27.23 o
  -1   5   1     1602.01     1549.17     25.94 o
   0   5   1     1019.72      953.26     14.38 o
   1   5   1     1173.69     1045.92     22.30 o
   2   5   1      202.68      227.69      7.36 o
   3   5   1      161.65      153.48      7.54 o
   4   5   1       39.27       42.55      7.29 o
   5   5   1        1.79       -2.02      7.88 o
   6   5   1       27.87       28.27      8.95 o
   7   5   1       46.35       -8.84     20.28 o
   8   5   1      153.04      154.71     11.74 o
   9   5   1       90.52      103.37     11.06 o
  10   5   1       14.95        5.79     11.33 o
  11   5   1       19.27        8.29     24.97 o
  12   5   1        6.89       -5.10     25.86 o
 -12   6   1        8.66       10.48     25.11 o
 -11   6   1        7.06       16.57     12.57 o
 -10   6   1        4.13        9.67     11.24 o
  -9   6   1       11.82        9.56     10.79 o
  -8   6   1       73.72       57.28     11.27 o
  -7   6   1      193.28      189.81     12.53 o
  -6   6   1      133.10      116.81     10.55 o
  -5   6   1      545.21      590.35     18.36 o
  -4   6   1       62.77       59.19      8.20 o
  -3   6   1      643.91      678.24     19.89 o
  -2   6   1        0.52        1.22     13.52 o
  -1   6   1      181.50      203.05      7.79 o
   0   6   1       58.95       60.59      4.66 o
   1   6   1      943.54     1020.74     24.53 o
   2   6   1      977.93      912.40     23.86 o
   3   6   1        0.59        7.12     14.90 o
   4   6   1      645.99      637.16     19.17 o
   5   6   1      170.03      172.05     10.38 o
   6   6   1      432.43      449.78     14.06 o
   7   6   1       73.18       99.97     11.80 o
   8   6   1      299.82      267.82     12.65 o
   9   6   1        5.13       12.07     10.76 o
  10   6   1        6.67      -11.34     22.59 o
  11   6   1        0.16       21.81     12.71 o
 -11   7   1        6.32        0.00     25.67 o
 -10   7   1        5.02       16.65     11.57 o
  -9   7   1        1.05      -23.90     23.90 o
  -8   7   1       19.44        8.41     21.82 o
  -7   7   1       10.23       -8.45     23.22 o
  -6   7   1        1.67       15.90     10.94 o
  -5   7   1      145.85      121.82     10.65 o
  -4   7   1      653.05      656.62     19.27 o
  -3   7   1        3.97        3.05      8.64 o
  -2   7   1       47.58       51.70      8.27 o
  -1   7   1       26.88       28.83      7.78 o
   0   7   1       36.61       41.84      6.37 o
   1   7   1       93.27       88.41      8.27 o
   2   7   1       15.82       17.86      7.79 o
   3   7   1       86.60       85.65      8.96 o
   4   7   1        1.40       -2.49      8.94 o
   5   7   1       52.67       56.18     10.32 o
   6   7   1       26.00       45.81     11.00 o
   7   7   1       33.36       -2.86     22.73 o
   8   7   1       26.13       23.28     10.94 o
   9   7   1       16.49       14.16     11.37 o
  10   7   1        9.56       10.31     24.07 o
  11   7   1        3.79       31.66     12.54 o
 -10   8   1        0.08      -22.90     22.90 o
  -9   8   1        5.20       16.36     11.95 o
  -8   8   1        6.11        8.27     22.15 o
  -7   8   1       59.50       58.42     11.82 o
  -6   8   1      256.48      273.13     12.77 o
  -5   8   1       64.85       51.02     11.29 o
  -4   8   1       23.65       -3.60     22.37 o
  -3   8   1       74.55       74.09     10.42 o
  -2   8   1        1.73       -9.38      9.38 o
  -1   8   1       11.51       23.85      9.27 o
   0   8   1      133.36      126.73      7.02 o
   1   8   1       88.06      116.83      9.76 o
   2   8   1       24.99       19.48      9.65 o
   3   8   1        3.92      -20.90     20.90 o
   4   8   1      382.58      345.02     13.20 o
   5   8   1        2.12       -5.26     11.10 o
   6   8   1        2.52       -9.56     10.82 o
   7   8   1        0.01        1.56     21.87 o
   8   8   1       22.60      -10.06     23.67 o
   9   8   1        1.08       -6.46     24.10 o
  10   8   1        2.66      -23.81     23.81 o
 -10   9   1        3.68       12.68     26.27 o
  -9   9   1        3.57       -0.97     23.98 o
  -8   9   1        2.63       17.47     11.44 o
  -7   9   1        9.99        7.55     23.47 o
  -6   9   1        7.71       -2.31     22.02 o
  -5   9   1       62.35       38.93     11.45 o
  -4   9   1      142.36      131.53     12.12 o
  -3   9   1       70.46       67.01     11.98 o
  -2   9   1      168.16      191.42     12.16 o
  -1   9   1      140.00      132.87     12.08 o
   0   9   1      400.36      382.79      9.72 o
   1   9   1        6.91       27.40     11.21 o
   2   9   1       49.30       63.17     11.22 o
   3   9   1      121.17      116.18     11.93 o
   4   9   1       11.34       14.15     10.86 o
   5   9   1       78.80       77.74     11.59 o
   6   9   1        8.64      -10.90     23.01 o
   7   9   1       38.28       37.99     11.48 o
   8   9   1        0.02      -20.86     23.53 o
   9   9   1       22.98        8.80     24.02 o
  -9  10   1        1.63      -26.47     26.47 o
  -8  10   1       32.74       38.23     13.07 o
  -7  10   1       44.14       33.44     12.80 o
  -6  10   1       93.99       87.31     12.34 o
  -5  10   1       13.18        8.04     23.26 o
  -4  10   1       56.71       46.91     10.98 o
  -3  10   1      253.69      275.34     13.40 o
  -2  10   1        5.63       15.05     10.46 o
  -1  10   1       81.55       73.88     11.91 o
   0  10   1       23.78       -2.24     10.21 o
   1  10   1        0.04        2.85     21.15 o
   2  10   1       78.14       83.90     11.17 o
   3  10   1       10.95       26.95     10.82 o
   4  10   1       11.85       17.60     10.94 o
   5  10   1       74.40       91.37     11.62 o
   6  10   1       20.23       25.89     11.72 o
   7  10   1        0.64      -15.75     24.45 o
   8  10   1        0.19       12.08     12.40 o
  -7  11   1        0.37       12.04     24.70 o
  -6  11   1        0.02        0.95     25.25 o
  -5  11   1        0.45       20.56     11.22 o
  -4  11   1        9.48        7.63     22.71 o
  -3  11   1        6.94        8.80     11.20 o
  -2  11   1        4.00      -23.09     23.09 o
  -1  11   1       10.31       -0.81     21.07 o
   0  11   1        2.57        9.32     14.70 o
   1  11   1        9.15       16.42     11.17 o
   2  11   1        5.60      -11.19     22.12 o
   3  11   1        0.18       10.95     22.43 o
   4  11   1       20.48      -14.51     23.58 o
   5  11   1       21.28       -8.10     25.58 o
   6  11   1        0.68      -25.70     25.70 o
   7  11   1        0.08        0.00     25.41 o
  -6  12   1        1.31        2.09     25.43 o
  -5  12   1        0.89       -4.95     24.86 o
  -4  12   1       17.44        4.70     24.05 o
  -3  12   1        1.06      -25.22     25.22 o
  -2  12   1        4.26       17.31     12.11 o
  -1  12   1       10.26      -26.28     26.28 o
   0  12   1        1.01      -17.58     17.58 o
   1  12   1        2.68      -23.95     23.95 o
   2  12   1       31.30       72.70     12.33 o
   3  12   1       32.60       25.55     13.48 o
   4  12   1        6.21      -15.14     23.45 o
   5  12   1        4.40        0.00     24.04 o
   6  12   1        0.55      -26.37     26.70 o
  -3  13   1       23.95       15.56     13.63 o
  -2  13   1        0.51        6.47     13.51 o
  -1  13   1        1.42      -24.71     26.08 o
   0  13   1        1.71      -14.99     19.01 o
   1  13   1        8.68      -15.45     26.29 o
   2  13   1        1.59        4.52     13.84 o
   3  13   1        0.66      -15.62     25.95 o
 -13   0   2        8.10       12.79     12.84 o
 -12   0   2       31.57       10.74     25.27 o
 -11   0   2      312.72      310.72     13.46 o
 -10   0   2       44.17       23.90     11.32 o
  -9   0   2      199.65      197.95     12.22 o
  -8   0   2       23.82       27.91      8.90 o
  -7   0   2      258.61      240.09      9.05 o
  -6   0   2       42.13       54.00      6.98 o
  -5   0   2       18.53       29.35      5.74 o
  -4   0   2     1156.90     1215.43     21.00 o
  -3   0   2      237.22      289.82      8.92 o
  -2   0   2       17.07       23.14      4.93 o
  -1   0   2    32146.04    29831.41    225.34 o
   0   0   2      269.26      299.98      5.87 o
   1   0   2     1202.86     1299.90     15.16 o
   2   0   2    23225.67    20970.15    226.25 o
   3   0   2    11998.74    11290.93     52.37 o
   4   0   2       58.78       61.80      5.27 o
   5   0   2     6264.47     6506.37     50.30 o
   6   0   2     1819.69     1656.31     30.47 o
   7   0   2     1443.06     1385.13     31.22 o
   8   0   2       12.00        5.55     19.81 o
   9   0   2     1105.57     1123.74     31.27 o
  10   0   2      381.26      343.02     13.53 o
  11   0   2        3.73      -22.09     22.09 o
  12   0   2       81.66       76.02     12.94 o
  13   0   2       61.17       56.81     13.75 o
 -13   1   2        0.29       -8.83     13.23 o
 -12   1   2        0.84      -24.03     24.03 o
 -11   1   2       22.25       41.00     10.95 o
 -10   1   2      168.26      165.82     12.08 o
  -9   1   2        0.12        6.25     20.75 o
  -8   1   2      142.36      159.56      9.92 o
  -7   1   2       12.89      -10.33     16.23 o
  -6   1   2      369.24      411.55     11.42 o
  -5   1   2      495.62      551.26     16.26 o
  -4   1   2     2420.40     2352.59     28.09 o
  -3   1   2      759.36      762.49     17.16 o
  -2   1   2      887.46      884.95     16.84 o
  -1   1   2    12683.69    12657.21     43.23 o
   0   1   2     1651.71     1629.93     18.52 o
   1   1   2     3410.35     3675.09     25.12 o
   2   1   2     4464.20     4663.40     31.96 o
   3   1   2      943.67      932.78     18.05 o
   4   1   2      133.69      135.42      5.97 o
   5   1   2      100.51      100.28      6.62 o
   6   1   2       67.60       68.24      7.12 o
   7   1   2      421.77      365.58     10.77 o
   8   1   2      156.33      146.70     10.04 o
   9   1   2      174.47      159.30     12.21 o
  10   1   2        6.47      -20.56     20.56 o
  11   1   2       49.95       49.78     11.19 o
  12   1   2       25.65       33.18     13.11 o
  13   1   2       14.73       42.50     13.25 o
 -13   2   2       19.28        6.16     13.58 o
 -12   2   2       20.39       12.88     12.04 o
 -11   2   2       20.50        8.21     22.01 o
 -10   2   2       50.74       37.33     11.02 o
  -9   2   2        3.19        3.56     11.09 o
  -8   2   2        1.39       17.62      9.13 o
  -7   2   2       32.68       31.60      8.11 o
  -6   2   2      349.47      317.74      9.21 o
  -5   2   2      100.34      116.48      6.96 o
  -4   2   2      167.82      164.50      6.20 o
  -3   2   2        2.15      -10.80     10.80 o
  -2   2   2      479.11      376.78     10.50 o
  -1   2   2      837.38      789.49     16.21 o
   0   2   2     1635.47     1400.06     40.68 o
   1   2   2      241.14      270.69      8.63 o
   2   2   2      470.70      457.03     12.60 o
   3   2   2      260.98      252.47      8.20 o
   4   2   2      325.36      315.07      9.69 o
   5   2   2      352.68      407.39     12.55 o
   6   2   2       29.20       37.99      7.16 o
   7   2   2        2.63       16.81      8.22 o
   8   2   2        3.72        8.18     18.84 o
   9   2   2       19.02       18.15     10.94 o
  10   2   2       19.77        7.40     10.77 o
  11   2   2        0.03        0.00     11.05 o
  12   2   2        0.05      -15.25     23.96 o
  13   2   2        8.17       16.79     13.48 o
 -13   3   2        0.01      -26.93     26.93 o
 -12   3   2        7.11        2.83     24.04 o
 -11   3   2        0.00       -9.09     11.13 o
 -10   3   2        0.34      -21.50     21.50 o
  -9   3   2      218.87      222.88     12.97 o
  -8   3   2        0.49        3.50     20.23 o
  -7   3   2       29.68       44.52      8.76 o
  -6   3   2       96.24       92.84      7.83 o
  -5   3   2     1467.60     1430.58     27.72 o
  -4   3   2       20.41       21.88      5.71 o
  -3   3   2        0.08        3.50      5.27 o
  -2   3   2      344.37      317.19      9.77 o
  -1   3   2     6603.39     5947.97     38.74 o
   0   3   2     1114.22     1083.02     21.32 o
   1   3   2      428.11      407.02     12.78 o
   2   3   2      105.92       99.39      5.58 o
   3   3   2     2636.84     2484.42     30.94 o
   4   3   2      158.40      165.03      6.85 o
   5   3   2        5.16      -14.27     14.27 o
   6   3   2       50.72       42.94      7.88 o
   7   3   2        1.66       -0.54     17.99 o
   8   3   2        1.10      -21.20     21.20 o
   9   3   2      177.65      163.67     12.07 o
  10   3   2       26.77       14.72     10.70 o
  11   3   2        4.87        0.00     22.90 o
  12   3   2        5.28       24.98     12.43 o
 -12   4   2        7.57       18.02     12.98 o
 -11   4   2       38.16       58.94     12.01 o
 -10   4   2       74.51       71.12     11.56 o
  -9   4   2       12.34        7.35     11.10 o
  -8   4   2       20.44       12.55     10.70 o
  -7   4   2       11.05       15.23      9.26 o
  -6   4   2       26.51       27.95      7.90 o
  -5   4   2       39.11       48.31      7.17 o
  -4   4   2      104.74       93.35      7.56 o
  -3   4   2     2762.13     3045.77     35.18 o
  -2   4   2      585.87      588.67     17.32 o
  -1   4   2      254.36      279.27      8.60 o
   0   4   2     1110.17      993.09     13.66 o
   1   4   2      408.96      404.30     11.88 o
   2   4   2       94.25       96.93      5.76 o
   3   4   2       18.40       10.98      6.07 o
   4   4   2        3.48        3.55     13.49 o
   5   4   2       17.55       -1.34     14.48 o
   6   4   2       91.34       52.42      8.89 o
   7   4   2      173.23      217.28     10.68 o
   8   4   2      115.02      109.57     11.53 o
   9   4   2        4.13      -17.45     21.07 o
  10   4   2        1.36        8.16     21.12 o
  11   4   2        1.52        0.91     23.55 o
  12   4   2        0.05        6.03     24.00 o
 -12   5   2        9.77       22.50     13.01 o
 -11   5   2        1.41      -11.65     11.65 o
 -10   5   2       57.62       79.98     11.57 o
  -9   5   2        0.54        5.49     10.32 o
  -8   5   2      261.11      310.77     12.82 o
  -7   5   2      254.89      249.07     11.54 o
  -6   5   2      175.35      184.05     10.41 o
  -5   5   2       30.21       28.86      8.24 o
  -4   5   2       92.99       91.88      7.68 o
  -3   5   2      211.45      215.53      7.94 o
  -2   5   2     2808.47     3057.09     36.00 o
  -1   5   2      246.94      258.45      7.72 o
   0   5   2      295.09      338.04      7.27 o
   1   5   2      104.43      124.36      6.73 o
   2   5   2      284.41      312.80      9.56 o
   3   5   2       31.83       28.87      6.88 o
   4   5   2      153.66      138.25      8.38 o
   5   5   2      144.40      159.78      9.25 o
   6   5   2      106.41       97.05      9.67 o
   7   5   2        0.35       -8.48     21.65 o
   8   5   2        4.57        1.34     21.41 o
   9   5   2       39.65       50.29     10.67 o
  10   5   2       23.26      -22.83     22.83 o
  11   5   2       10.05        5.64     23.37 o
  12   5   2        0.06        9.35     25.90 o
 -12   6   2        0.30       -7.36     25.21 o
 -11   6   2        0.51      -10.49     24.96 o
 -10   6   2        0.04       -3.46     22.13 o
  -9   6   2       32.10       48.31     10.68 o
  -8   6   2        2.85      -14.10     21.68 o
  -7   6   2       48.44       41.71     11.70 o
  -6   6   2       24.75       32.68      9.83 o
  -5   6   2       18.13       33.63      9.56 o
  -4   6   2      386.33      366.23     10.48 o
  -3   6   2        9.57       10.93      7.26 o
  -2   6   2       12.12       16.68      6.67 o
  -1   6   2       92.95       99.95      7.41 o
   0   6   2      217.91      191.15     14.84 o
   1   6   2        0.02       -0.10      6.92 o
   2   6   2       28.57       22.54      7.20 o
   3   6   2      409.42      396.77     11.45 o
   4   6   2        2.10      -17.55     17.55 o
   5   6   2       21.38        0.56     20.71 o
   6   6   2        7.23        4.90     10.05 o
   7   6   2       92.13      109.54     11.85 o
   8   6   2        0.00        6.53     20.31 o
   9   6   2        9.71       38.22     10.50 o
  10   6   2        0.50        8.90     22.19 o
  11   6   2       17.56       16.86     13.02 o
 -11   7   2        6.12       -5.09     24.57 o
 -10   7   2        0.00       -6.51     23.86 o
  -9   7   2        2.41      -23.00     23.29 o
  -8   7   2       46.82       34.08     11.28 o
  -7   7   2       15.95       24.89     11.34 o
  -6   7   2       23.53       29.75     11.25 o
  -5   7   2        0.06       -0.60     20.88 o
  -4   7   2       37.96       41.08      9.48 o
  -3   7   2        0.04       18.79      8.60 o
  -2   7   2        4.21        4.86     17.04 o
  -1   7   2       38.82       50.40      8.17 o
   0   7   2       71.04       80.39      5.73 o
   1   7   2      101.29       98.25      8.68 o
   2   7   2        0.54       21.48      8.06 o
   3   7   2       71.03       58.86      9.42 o
   4   7   2        9.68        6.28      9.37 o
   5   7   2       33.59       31.27     11.14 o
   6   7   2        0.49       11.25     11.11 o
   7   7   2       30.41       34.05     10.89 o
   8   7   2        7.73      -22.33     22.33 o
   9   7   2        0.78       -3.50     23.32 o
  10   7   2        4.39       19.80     12.77 o
  11   7   2        3.43       -8.36     24.52 o
 -10   8   2        3.34        8.96     25.15 o
  -9   8   2        0.77      -10.97     23.05 o
  -8   8   2       35.36       50.55     11.16 o
  -7   8   2        0.32      -19.38     21.72 o
  -6   8   2       17.57        0.00     22.68 o
  -5   8   2        5.80        4.61     21.81 o
  -4   8   2        1.75        8.82     10.71 o
  -3   8   2        7.03       12.06      9.93 o
  -2   8   2        0.08       -5.59     19.97 o
  -1   8   2       51.80       52.33      9.81 o
   0   8   2       22.55       20.64      6.73 o
   1   8   2       49.66       40.29      9.66 o
   2   8   2       23.17       43.59      9.67 o
   3   8   2       58.76       50.25     10.32 o
   4   8   2      164.40      157.19     11.91 o
   5   8   2        0.74        8.75     21.38 o
   6   8   2      348.41      350.16     13.63 o
   7   8   2       25.80        1.59     22.25 o
   8   8   2        0.00       11.12     22.38 o
   9   8   2       14.30       12.82     13.03 o
  10   8   2       28.41       11.26     27.45 o
 -10   9   2        1.19        5.30     26.34 o
  -9   9   2        0.40       -2.91     24.06 o
  -8   9   2        9.45        5.63     11.61 o
  -7   9   2       79.75       51.34     12.16 o
  -6   9   2        0.63      -21.17     21.17 o
  -5   9   2      114.81      123.35     11.73 o
  -4   9   2      200.29      213.37     12.46 o
  -3   9   2        5.62        4.05     23.14 o
  -2   9   2       15.21      -10.17     22.70 o
  -1   9   2      389.81      392.51     14.05 o
   0   9   2      221.89      233.36      9.02 o
   1   9   2       24.50       15.25     11.44 o
   2   9   2      183.90      208.55     12.52 o
   3   9   2      247.61      258.50     13.23 o
   4   9   2       23.90       27.49     11.02 o
   5   9   2       16.38       10.41     21.18 o
   6   9   2      101.82       96.65     12.04 o
   7   9   2        4.32      -14.71     24.46 o
   8   9   2        3.35       11.09     12.94 o
   9   9   2        1.39       -3.98     26.41 o
  -9  10   2        0.02        9.41     13.75 o
  -8  10   2       25.53       28.29     13.38 o
  -7  10   2        8.95        6.46     24.97 o
  -6  10   2        6.24      -23.92     23.92 o
  -5  10   2       98.74      124.36     11.92 o
  -4  10   2       26.59       48.21     11.28 o
  -3  10   2        3.28       24.65     10.74 o
  -2  10   2       62.49       52.79     10.92 o
  -1  10   2      110.76      134.15     12.06 o
   0  10   2        3.03      -20.47     26.28 o
   1  10   2        2.18      -15.96     22.14 o
   2  10   2        0.29       -4.34     21.86 o
   3  10   2       36.30        3.84     22.56 o
   4  10   2       61.43       38.75     11.51 o
   5  10   2       55.27       39.60     11.78 o
   6  10   2       16.58        3.48     23.14 o
   7  10   2        0.09       -4.71     24.88 o
   8  10   2        0.56       -0.82     12.82 o
  -7  11   2        5.94       25.33     13.24 o
  -6  11   2        0.08      -14.33     26.22 o
  -5  11   2        0.85        6.31     23.29 o
  -4  11   2        0.28       30.40     11.22 o
  -3  11   2       30.47       -6.77     24.33 o
  -2  11   2        0.00       -4.03     22.08 o
  -1  11   2       15.33        4.92     23.45 o
   0  11   2       14.34        0.41     16.14 o
   1  11   2       16.97        2.47     22.49 o
   2  11   2        1.46        3.25     22.28 o
   3  11   2       49.48        4.28     24.08 o
   4  11   2        3.96      -12.14     24.10 o
   5  11   2       29.81       37.17     12.85 o
   6  11   2        1.63      -25.61     25.61 o
   7  11   2        3.27      -11.31     25.20 o
  -6  12   2        0.63       10.06     13.74 o
  -5  12   2       22.77      -37.94     37.94 o
  -4  12   2        0.42       -8.54     24.88 o
  -3  12   2        1.06       -6.59     25.43 o
  -2  12   2        0.10      -25.99     25.99 o
  -1  12   2        0.69       19.22     11.95 o
   0  12   2       10.46        3.48     21.28 o
   1  12   2        0.04        7.42     24.31 o
   2  12   2        1.44        2.82     24.82 o
   3  12   2        0.48        6.65     24.21 o
   4  12   2       15.10        5.50     12.98 o
   5  12   2        1.06      -24.26     25.85 o
  -3  13   2        4.34      -18.83     27.48 o
  -2  13   2        0.03      -22.92     27.28 o
  -1  13   2        0.95      -10.40     27.49 o
   0  13   2        0.70      -19.15     19.15 o
   1  13   2        6.18        6.25     26.03 o
   2  13   2       11.31       45.43     13.92 o
   3  13   2        0.50      -20.03     27.07 o
 -13   1   3        6.59        5.02     13.10 o
 -12   1   3       21.11       22.65     11.91 o
 -11   1   3        3.52      -14.68     23.12 o
 -10   1   3        0.84      -21.69     21.69 o
  -9   1   3        1.24       27.32     10.74 o
  -8   1   3       71.15       64.18      9.73 o
  -7   1   3       25.90       28.06      8.07 o
  -6   1   3       96.30       88.25      7.46 o
  -5   1   3      172.43      199.45      7.41 o
  -4   1   3       62.55       66.96      5.62 o
  -3   1   3      242.70      244.38      7.42 o
  -2   1   3       50.18       41.23      5.91 o
  -1   1   3      216.01      174.37      6.38 o
   0   1   3        0.12        3.86      7.96 o
   1   1   3       46.57       56.30      5.72 o
   2   1   3       21.24       18.70      5.22 o
   3   1   3        8.10       -1.91     10.73 o
   4   1   3      812.55      779.22     19.69 o
   5   1   3     1657.55     1638.78     29.10 o
   6   1   3      162.68      176.67      8.35 o
   7   1   3       31.88       40.15      8.71 o
   8   1   3      220.57      207.79     10.98 o
   9   1   3       60.37       58.99     11.23 o
  10   1   3        6.98        0.00     21.92 o
  11   1   3       21.03       15.68     11.35 o
  12   1   3       39.26       34.11     13.07 o
 -13   2   3        7.98        4.14     26.44 o
 -12   2   3       38.24       43.39     13.06 o
 -11   2   3        2.46        2.50     21.82 o
 -10   2   3       37.31       40.20     10.58 o
  -9   2   3        0.38       -4.46     11.18 o
  -8   2   3       18.23       13.04      9.56 o
  -7   2   3        1.81       11.01      8.22 o
  -6   2   3      570.08      524.30     15.21 o
  -5   2   3       24.95        4.98     13.98 o
  -4   2   3      829.06      944.95     21.29 o
  -3   2   3       14.66        9.67      5.42 o
  -2   2   3        6.06        7.33      5.49 o
  -1   2   3      704.90      702.53     17.34 o
   0   2   3      351.42      334.41      7.45 o
   1   2   3       32.96       27.52      5.68 o
   2   2   3       43.92       40.25      5.49 o
   3   2   3      449.65      447.35     13.71 o
   4   2   3        5.60      -12.41     12.41 o
   5   2   3      415.32      474.53     13.98 o
   6   2   3       93.48       93.27      7.84 o
   7   2   3       22.31       22.56      8.91 o
   8   2   3       76.61       70.18     11.09 o
   9   2   3       19.35       17.63     10.64 o
  10   2   3        3.11       -2.16     10.75 o
  11   2   3        3.84       21.95     11.20 o
  12   2   3       26.28       28.59     13.39 o
 -13   3   3        4.81        6.34     26.51 o
 -12   3   3        1.85      -10.39     12.88 o
 -11   3   3       21.87        5.14     23.38 o
 -10   3   3        0.26        9.23     21.49 o
  -9   3   3       39.46       10.96     23.05 o
  -8   3   3        0.20        0.60     20.37 o
  -7   3   3      196.73      177.89     10.15 o
  -6   3   3      189.95      204.12      8.59 o
  -5   3   3      972.84      955.81     25.00 o
  -4   3   3      579.55      664.16     19.88 o
  -3   3   3      305.25      275.37      8.62 o
  -2   3   3      361.95      375.03     11.52 o
  -1   3   3      353.04      334.28      9.72 o
   0   3   3      134.74      135.74      5.40 o
   1   3   3     1668.73     1633.79     23.99 o
   2   3   3     1865.30     1864.61     25.90 o
   3   3   3     2494.99     2401.50     31.01 o
   4   3   3       69.65       93.08      6.84 o
   5   3   3     1141.69     1264.28     28.26 o
   6   3   3       10.30        5.66      8.00 o
   7   3   3        6.18       17.44      9.02 o
   8   3   3      168.31      226.72     12.24 o
   9   3   3       16.48        4.89     10.87 o
  10   3   3        1.30      -21.26     21.26 o
  11   3   3        7.98       39.46     11.31 o
  12   3   3        0.68       -4.00     24.06 o
 -12   4   3       11.50      -23.57     24.76 o
 -11   4   3        0.36      -23.41     23.41 o
 -10   4   3       51.92       38.28     11.28 o
  -9   4   3        0.01      -22.25     22.25 o
  -8   4   3        0.25        2.50     10.83 o
  -7   4   3      249.49      259.85     11.18 o
  -6   4   3      163.78      171.96      9.20 o
  -5   4   3        2.17       -5.51      7.31 o
  -4   4   3     1284.47     1332.05     27.88 o
  -3   4   3     2041.24     2120.69     31.41 o
  -2   4   3      149.64      140.81      6.57 o
  -1   4   3      686.47      792.15     19.81 o
   0   4   3     2877.00     2678.67    101.70 o
   1   4   3     3150.38     3134.84     34.31 o
   2   4   3       75.06       76.17      6.27 o
   3   4   3     1075.43     1259.94     26.07 o
   4   4   3      188.44      160.36      7.87 o
   5   4   3      117.17      138.01      8.37 o
   6   4   3        2.62        0.52     17.18 o
   7   4   3       97.14      104.40     10.29 o
   8   4   3        5.01       -3.98     22.09 o
   9   4   3       11.89        6.22     10.55 o
  10   4   3        3.62      -13.48     22.35 o
  11   4   3        8.12        9.34     23.86 o
  12   4   3        1.09       -1.69     13.17 o
 -12   5   3        1.16      -24.84     24.84 o
 -11   5   3        5.01        2.76     23.33 o
 -10   5   3       28.35       26.90     11.50 o
  -9   5   3        4.59      -12.66     21.21 o
  -8   5   3       63.33       72.90     11.37 o
  -7   5   3       94.11       96.25     11.33 o
  -6   5   3        0.04        0.63      9.20 o
  -5   5   3      509.75      480.30     14.08 o
  -4   5   3      365.57      366.68     10.87 o
  -3   5   3       60.26       70.36      7.48 o
  -2   5   3      711.32      704.53     20.91 o
  -1   5   3      425.49      370.82     11.28 o
   0   5   3      526.86      550.93     11.48 o
   1   5   3      154.09      171.69      7.70 o
   2   5   3      334.28      362.37     10.97 o
   3   5   3     1249.54     1340.78     29.01 o
   4   5   3      152.01      168.53      8.93 o
   5   5   3      208.45      249.01     10.30 o
   6   5   3       37.26       48.72      9.73 o
   7   5   3       22.19       48.72     10.57 o
   8   5   3        8.10       26.66     10.30 o
   9   5   3        3.53      -22.38     22.38 o
  10   5   3        2.24      -15.68     22.49 o
  11   5   3        4.33       -7.73     23.63 o
 -11   6   3        0.02       10.61     24.66 o
 -10   6   3        9.08        1.75     23.05 o
  -9   6   3        0.11        6.39     21.73 o
  -8   6   3        6.72       -9.88     10.94 o
  -7   6   3       58.38       95.37     11.77 o
  -6   6   3       44.94       52.65     10.50 o
  -5   6   3       32.77       40.41      9.76 o
  -4   6   3       49.94       45.85      8.69 o
  -3   6   3      594.68      549.55     16.24 o
  -2   6   3       91.39      108.43      7.76 o
  -1   6   3      207.92      233.22      8.66 o
   0   6   3        2.34       -2.38      6.12 o
   1   6   3      100.81       82.54      7.86 o
   2   6   3       24.67       19.19      7.60 o
   3   6   3        5.54       -1.35      8.17 o
   4   6   3      102.21       99.59      9.39 o
   5   6   3        0.01      -20.44     20.44 o
   6   6   3       66.62       80.10     11.42 o
   7   6   3      109.49       91.22     11.69 o
   8   6   3       26.90        3.00     22.32 o
   9   6   3       25.38       24.17     11.46 o
  10   6   3       17.94       17.15     11.78 o
  11   6   3       11.24        9.06     24.47 o
 -11   7   3        0.00       -3.09     24.50 o
 -10   7   3        1.22       -8.48     23.92 o
  -9   7   3        8.79      -12.11     22.49 o
  -8   7   3        5.10        1.57     20.96 o
  -7   7   3      178.98      193.18     12.81 o
  -6   7   3      169.03      176.30     12.40 o
  -5   7   3      227.75      245.28     12.44 o
  -4   7   3      154.08      165.61     10.60 o
  -3   7   3       68.88       63.91      9.76 o
  -2   7   3       31.92       26.42      8.86 o
  -1   7   3       36.35       38.00      8.69 o
   0   7   3        0.82        2.81     11.90 o
   1   7   3      205.43      203.54      9.97 o
   2   7   3       32.59       31.89      8.87 o
   3   7   3       97.19       96.15      9.93 o
   4   7   3        5.04       -4.28      9.47 o
   5   7   3        2.31      -15.45     22.63 o
   6   7   3       10.21       -2.40     11.26 o
   7   7   3        3.89      -16.66     21.81 o
   8   7   3       43.45       48.44     11.29 o
   9   7   3       18.70      -24.56     24.56 o
  10   7   3        9.77      -25.71     25.71 o
 -10   8   3        0.00        1.65     12.86 o
  -9   8   3        0.00      -10.19     23.15 o
  -8   8   3        4.29        5.07     22.96 o
  -7   8   3       94.92       88.77     11.95 o
  -6   8   3       15.30        9.01     11.02 o
  -5   8   3       80.94       92.80     11.51 o
  -4   8   3        1.53        0.63     22.26 o
  -3   8   3       60.53       61.67     11.19 o
  -2   8   3       16.77       16.68      9.81 o
  -1   8   3        1.68       13.23      9.65 o
   0   8   3        4.45      -14.10     23.27 o
   1   8   3       83.75       79.57     10.48 o
   2   8   3      131.80      135.56     10.75 o
   3   8   3       39.25        1.88     22.29 o
   4   8   3        0.59       23.16     10.78 o
   5   8   3       98.80      121.52     11.74 o
   6   8   3        5.21      -12.71     21.98 o
   7   8   3       91.51      110.71     11.94 o
   8   8   3        4.47       -4.40     23.81 o
   9   8   3       34.76       40.27     13.38 o
  10   8   3        0.27       -8.39     25.66 o
  -9   9   3        0.02        1.96     23.36 o
  -8   9   3        0.00        2.74     11.51 o
  -7   9   3       19.93       22.97     11.59 o
  -6   9   3       68.52       74.74     11.64 o
  -5   9   3       60.50       49.31     11.32 o
  -4   9   3       19.62       27.00     10.91 o
  -3   9   3       19.25       12.98     11.47 o
  -2   9   3       29.52       34.50     11.29 o
  -1   9   3      172.85      155.61     12.63 o
   0   9   3      291.65      315.20      9.94 o
   1   9   3       89.19       67.55     11.95 o
   2   9   3      181.34      153.89     12.41 o
   3   9   3      168.63      164.65     12.68 o
   4   9   3       48.57       42.34     11.00 o
   5   9   3        5.24        1.72     10.78 o
   6   9   3       60.30       86.58     11.72 o
   7   9   3       52.72       58.02     12.08 o
   8   9   3       17.47       11.37     25.54 o
   9   9   3       14.14       -1.67     13.35 o
  -8  10   3       13.04       13.52     13.22 o
  -7  10   3       22.42       -8.42     25.68 o
  -6  10   3        2.93      -24.60     24.60 o
  -5  10   3      215.51      226.11     13.45 o
  -4  10   3       63.96       55.87     11.43 o
  -3  10   3        5.99       18.80     10.74 o
  -2  10   3      103.75       74.49     11.56 o
  -1  10   3      316.37      336.90     13.70 o
   0  10   3        7.75        3.85      9.97 o
   1  10   3       28.59       41.92     11.21 o
   2  10   3      118.79      121.08     11.65 o
   3  10   3        2.65       14.21     11.12 o
   4  10   3        1.07        0.00     10.99 o
   5  10   3        1.60      -15.24     23.37 o
   6  10   3       96.02      121.30     12.97 o
   7  10   3        0.19        0.97     23.07 o
   8  10   3        1.93       -1.68     12.97 o
  -7  11   3        8.68        9.21     13.40 o
  -6  11   3        0.61       10.58     13.26 o
  -5  11   3        3.63        2.25     12.87 o
  -4  11   3        3.69        8.72     22.57 o
  -3  11   3        0.52       12.73     11.79 o
  -2  11   3       11.62      -23.03     23.18 o
  -1  11   3       12.20      -32.83     32.83 o
   0  11   3        0.27       -9.50     16.30 o
   1  11   3        1.74      -19.37     23.90 o
   2  11   3        1.97      -20.78     23.20 o
   3  11   3       70.09       70.17     12.26 o
   4  11   3        8.99       16.88     11.60 o
   5  11   3        0.05       -4.68     22.96 o
   6  11   3        3.44        7.05     13.03 o
   7  11   3        0.06        5.25     25.20 o
  -5  12   3        0.03      -26.26     26.26 o
  -4  12   3        2.34      -13.50     24.16 o
  -3  12   3        0.43        1.91     25.38 o
  -2  12   3        0.19       15.03     13.13 o
  -1  12   3        5.76      -14.17     25.40 o
   0  12   3        3.77        5.38      9.29 o
   1  12   3       47.89       62.27     13.77 o
   2  12   3       12.39        6.71     26.39 o
   3  12   3        0.04      -25.05     25.05 o
   4  12   3       17.43        7.75     12.98 o
   5  12   3        0.25      -27.01     27.01 o
  -2  13   3        0.38       -1.44     13.77 o
  -1  13   3        2.72       -9.53     26.25 o
   0  13   3        5.98        8.77     31.54 o
   1  13   3        0.12      -27.69     27.69 o
   2  13   3        5.67      -20.28     25.47 o
 -13   0   4        1.74        1.12     13.36 o
 -12   0   4       93.27       91.66     13.68 o
 -11   0   4      159.98      152.15     12.82 o
 -10   0   4       61.77       58.25     10.91 o
  -9   0   4       86.38       93.70     11.34 o
  -8   0   4      515.98      455.12     13.53 o
  -7   0   4      180.90      210.27      9.98 o
  -6   0   4     1085.56     1124.89     28.00 o
  -5   0   4      633.58      590.60     17.81 o
  -4   0   4      336.10      356.57     10.52 o
  -3   0   4        3.77       -5.40      5.40 o
  -2   0   4     3278.94     3564.31     32.65 o
  -1   0   4      755.46      797.23     18.07 o
   0   0   4        0.04       -8.03      9.90 o
   1   0   4        5.66      -10.53     10.53 o
   2   0   4      119.11      119.02      5.62 o
   3   0   4      953.19      974.18     20.58 o
   4   0   4     1001.91      990.42     22.76 o
   5   0   4      191.49      187.36      7.99 o
   6   0   4      122.28      125.58      8.57 o
   7   0   4       18.30        4.33     18.98 o
   8   0   4      685.59      695.96     20.81 o
   9   0   4        0.32      -16.17     20.46 o
  10   0   4       29.23       31.61     10.63 o
  11   0   4      156.14      141.99     13.13 o
  12   0   4       80.82       70.16     13.57 o
 -13   1   4       10.15       35.43     13.30 o
 -12   1   4       48.82       59.55     13.19 o
 -11   1   4       93.97       93.67     12.19 o
 -10   1   4        0.84       -2.98     20.17 o
  -9   1   4        0.65        2.64     22.35 o
  -8   1   4        0.52        7.50     20.59 o
  -7   1   4      815.72      753.92     21.32 o
  -6   1   4      131.70      120.69      8.34 o
  -5   1   4      387.49      411.14     12.66 o
  -4   1   4      316.46      301.38      8.76 o
  -3   1   4     1417.39     1392.72     23.34 o
  -2   1   4        0.11        4.63     11.85 o
  -1   1   4       11.68       13.36      5.53 o
   0   1   4      537.92      525.14     10.92 o
   1   1   4      391.92      427.23     13.17 o
   2   1   4        9.97       12.59      5.10 o
   3   1   4      117.74      125.81      5.95 o
   4   1   4       90.47       96.25      6.71 o
   5   1   4      166.49      165.61      8.15 o
   6   1   4      294.14      276.64      9.56 o
   7   1   4      158.47      158.02     10.18 o
   8   1   4       45.24       43.60     10.94 o
   9   1   4       20.60      -22.10     22.10 o
  10   1   4       15.83       -8.78     21.78 o
  11   1   4        0.33      -23.71     23.71 o
  12   1   4        1.47      -18.92     24.73 o
 -13   2   4        3.53       -3.16     24.93 o
 -12   2   4        1.26      -12.77     12.77 o
 -11   2   4        0.59        4.26     11.15 o
 -10   2   4        0.37       -6.88     21.55 o
  -9   2   4      133.74      149.84     12.47 o
  -8   2   4        4.68      -14.98     20.44 o
  -7   2   4       56.46       66.33      9.39 o
  -6   2   4        9.31       14.06      7.71 o
  -5   2   4      433.80      482.38     14.52 o
  -4   2   4      216.68      250.93      7.62 o
  -3   2   4       42.09       34.72      5.74 o
  -2   2   4      502.63      509.51     14.61 o
  -1   2   4     1361.42     1455.67     23.49 o
   0   2   4      664.66      678.26     15.79 o
   1   2   4       53.99       51.29      5.70 o
   2   2   4       52.40       55.57      5.67 o
   3   2   4      560.27      529.36     15.57 o
   4   2   4      224.73      211.24      7.68 o
   5   2   4        6.82        0.90     14.92 o
   6   2   4       29.45       27.37      8.24 o
   7   2   4        1.19       -2.26      9.44 o
   8   2   4      115.36      109.29     11.59 o
   9   2   4       88.34       87.98     11.17 o
  10   2   4        0.16       -0.20     10.68 o
  11   2   4        3.79       -4.56     11.38 o
  12   2   4        0.62       -3.59     13.00 o
 -12   3   4       11.80        9.53     13.18 o
 -11   3   4        5.58      -22.77     23.37 o
 -10   3   4       14.55       13.42     10.88 o
  -9   3   4        0.02      -21.19     22.02 o
  -8   3   4        0.01        7.45     21.71 o
  -7   3   4       44.63       38.04      9.69 o
  -6   3   4        5.50       -1.46     17.13 o
  -5   3   4        4.82        5.40      7.21 o
  -4   3   4      321.56      368.76     11.19 o
  -3   3   4      921.62      962.93     22.96 o
  -2   3   4     1967.98     2065.56     28.49 o
  -1   3   4      795.79      675.10     19.09 o
   0   3   4       13.86        9.26      4.68 o
   1   3   4        9.34       12.69      5.39 o
   2   3   4     1033.99     1085.49     22.42 o
   3   3   4       48.36       43.43      6.71 o
   4   3   4      663.67      753.09     19.94 o
   5   3   4        0.20      -16.93     16.93 o
   6   3   4       14.99      -13.13     18.10 o
   7   3   4      125.42      142.31     10.71 o
   8   3   4        0.66        2.84     10.88 o
   9   3   4        0.32      -21.05     21.05 o
  10   3   4        1.47       -0.84     22.27 o
  11   3   4        2.11      -13.10     24.43 o
  12   3   4        0.00        2.07     25.26 o
 -12   4   4        0.18       -7.36     13.16 o
 -11   4   4        0.49      -13.59     24.55 o
 -10   4   4        8.04        7.35     22.68 o
  -9   4   4        0.41       -1.47     10.50 o
  -8   4   4       15.08       39.34     10.89 o
  -7   4   4       83.91       97.86     10.19 o
  -6   4   4       76.94       66.81      9.26 o
  -5   4   4      165.60      147.37      8.90 o
  -4   4   4      193.19      212.07      8.60 o
  -3   4   4       46.55       43.79      7.42 o
  -2   4   4      710.97      746.31     20.90 o
  -1   4   4      905.09      939.86     22.73 o
   0   4   4        5.73       12.69      9.45 o
   1   4   4      667.45      758.59     21.18 o
   2   4   4        5.26        6.31      6.31 o
   3   4   4      523.74      574.65     18.82 o
   4   4   4        1.30       -4.59     15.60 o
   5   4   4       20.91       24.07      8.74 o
   6   4   4        0.07       -2.22     19.21 o
   7   4   4       15.52       37.23     10.74 o
   8   4   4       15.61       18.28     10.44 o
   9   4   4        1.67      -21.76     21.76 o
  10   4   4        2.87      -20.12     23.49 o
  11   4   4        0.33        6.07     12.54 o
  12   4   4        0.07      -13.39     13.39 o
 -12   5   4        0.73       13.24     13.07 o
 -11   5   4        2.01        4.60     12.59 o
 -10   5   4        0.35      -23.91     23.91 o
  -9   5   4        6.65       10.14     10.64 o
  -8   5   4       44.02       48.49     11.41 o
  -7   5   4       56.64       68.39     11.26 o
  -6   5   4       22.51       30.15      9.68 o
  -5   5   4        0.08        9.11     18.45 o
  -4   5   4        1.44       -7.20     17.01 o
  -3   5   4     2022.20     1972.94     34.39 o
  -2   5   4      114.21      131.05      7.88 o
  -1   5   4        7.58        2.86     15.02 o
   0   5   4      544.83      666.79     22.58 o
   1   5   4      139.07      147.85      7.95 o
   2   5   4       68.68       84.01      7.73 o
   3   5   4       77.58       74.64      8.17 o
   4   5   4       19.87       34.28      8.43 o
   5   5   4        3.53       -7.35     19.03 o
   6   5   4       40.32       34.65     10.63 o
   7   5   4        0.02       -9.95     22.07 o
   8   5   4        0.43        4.38     10.07 o
   9   5   4        0.00       10.84     10.73 o
  10   5   4       11.35       -5.43     22.60 o
  11   5   4        1.90       -2.00     25.06 o
 -11   6   4        2.01        6.71     12.96 o
 -10   6   4       28.84       42.11     12.09 o
  -9   6   4       47.19        6.56     23.86 o
  -8   6   4       48.03       40.17     11.09 o
  -7   6   4       15.66       21.84     11.45 o
  -6   6   4        3.27        2.51     22.46 o
  -5   6   4       72.49       82.39     10.12 o
  -4   6   4        0.03       -5.29     18.37 o
  -3   6   4       39.35       43.32      8.96 o
  -2   6   4       19.99       18.43      7.97 o
  -1   6   4      332.49      312.80      9.90 o
   0   6   4       88.98       88.56      7.07 o
   1   6   4       15.13       14.26      7.99 o
   2   6   4       73.45       70.46      8.61 o
   3   6   4       17.29        5.73     18.57 o
   4   6   4       48.14       67.06      9.36 o
   5   6   4       13.44       10.74     10.08 o
   6   6   4      119.44      144.19     12.14 o
   7   6   4       15.70        5.07     21.53 o
   8   6   4        1.13       19.34     10.34 o
   9   6   4        0.02      -20.77     22.44 o
  10   6   4       39.69       36.92     13.17 o
  11   6   4       11.85        7.65     13.36 o
 -11   7   4        0.00        7.71     13.47 o
 -10   7   4        1.04       -7.61     12.74 o
  -9   7   4       29.61       44.96     11.60 o
  -8   7   4       12.41      -13.67     22.56 o
  -7   7   4      124.59      124.86     11.66 o
  -6   7   4        0.01       -6.81     21.98 o
  -5   7   4       25.37       16.11     11.51 o
  -4   7   4        0.02        9.73      9.74 o
  -3   7   4        0.16        1.70      9.66 o
  -2   7   4       14.88       20.61      9.22 o
  -1   7   4        7.55       10.40      9.24 o
   0   7   4       22.72       20.96      6.21 o
   1   7   4        0.39       -6.43     18.39 o
   2   7   4       40.26       54.62      9.60 o
   3   7   4       24.42       32.86     10.05 o
   4   7   4        3.38       14.50     10.71 o
   5   7   4       15.12       -4.73     23.42 o
   6   7   4       26.17        9.34     20.90 o
   7   7   4       14.99       12.04     10.89 o
   8   7   4        0.65       -0.85     23.05 o
   9   7   4       11.14       19.57     12.71 o
  10   7   4       13.25       18.50     13.27 o
 -10   8   4        0.07      -25.03     25.03 o
  -9   8   4       16.57      -24.59     25.55 o
  -8   8   4        1.07       -6.06     22.52 o
  -7   8   4        3.82        1.62     11.23 o
  -6   8   4        5.29       -1.11     10.68 o
  -5   8   4      100.88      102.65     11.72 o
  -4   8   4       12.60       -5.20     23.54 o
  -3   8   4        0.09      -21.06     22.30 o
  -2   8   4        9.58       -3.33     11.06 o
  -1   8   4       54.23       66.75     10.53 o
   0   8   4       51.37       29.34     18.58 o
   1   8   4       31.74       34.44     11.25 o
   2   8   4       26.81       42.73     11.00 o
   3   8   4       36.95       41.02     11.65 o
   4   8   4        2.72       -2.69     10.96 o
   5   8   4       95.34       95.25     11.29 o
   6   8   4       13.23      -10.90     22.29 o
   7   8   4       11.15      -11.07     22.65 o
   8   8   4       28.58        4.56     24.33 o
   9   8   4       30.61       56.04     13.20 o
  -9   9   4        0.00       -1.64     12.95 o
  -8   9   4        3.23        5.61     24.00 o
  -7   9   4        0.79       -8.80     23.05 o
  -6   9   4        1.59       -9.75     21.16 o
  -5   9   4       20.56       -9.98     21.25 o
  -4   9   4        1.35      -16.68     21.84 o
  -3   9   4        1.20        1.79     10.95 o
  -2   9   4       67.21       60.15     11.41 o
  -1   9   4        3.52       18.69     11.38 o
   0   9   4        0.97       14.57     10.20 o
   1   9   4       30.30       30.77     11.64 o
   2   9   4       46.39       51.99     11.14 o
   3   9   4        6.04      -21.33     22.44 o
   4   9   4       34.11        0.75     23.36 o
   5   9   4      170.85      186.00     12.52 o
   6   9   4        0.34        0.85     21.78 o
   7   9   4        3.50      -23.55     23.55 o
   8   9   4       22.94       53.40     13.04 o
   9   9   4       17.83       15.10     14.00 o
  -8  10   4        1.65       10.75     13.19 o
  -7  10   4        0.48      -24.85     24.85 o
  -6  10   4        2.23      -23.90     23.90 o
  -5  10   4        0.00      -20.38     23.63 o
  -4  10   4        0.06      -22.48     22.48 o
  -3  10   4        0.03        2.20     11.18 o
  -2  10   4       80.52       85.53     11.63 o
  -1  10   4        3.46      -22.46     22.46 o
   0  10   4       11.25       17.57      7.92 o
   1  10   4        1.80      -11.59     22.51 o
   2  10   4        7.59        9.26     21.46 o
   3  10   4       57.63       40.72     12.18 o
   4  10   4       30.76        7.46     23.01 o
   5  10   4       32.15       25.40     11.95 o
   6  10   4        2.88       43.54     12.57 o
   7  10   4        3.32       -3.26     13.16 o
  -7  11   4        2.74      -13.57     27.04 o
  -6  11   4        0.00       21.63     12.73 o
  -5  11   4        0.20       19.98     12.39 o
  -4  11   4       38.04       19.45     12.11 o
  -3  11   4       17.10        0.00     25.33 o
  -2  11   4        0.28      -11.86     23.07 o
  -1  11   4        3.33      -23.37     23.94 o
   0  11   4       13.07       16.93     20.26 o
   1  11   4        7.34        9.56     24.54 o
   2  11   4       93.26       97.01     12.15 o
   3  11   4        2.45      -24.06     24.06 o
   4  11   4       26.23        5.50     24.28 o
   5  11   4        0.84       -1.93     24.98 o
   6  11   4        0.17      -15.35     25.87 o
  -5  12   4        0.00       -6.20     26.43 o
  -4  12   4        1.07        0.99     23.45 o
  -3  12   4        0.55        0.98     25.87 o
  -2  12   4       14.60        9.75     25.68 o
  -1  12   4        0.04      -13.70     13.70 o
   0  12   4        1.46       -2.83     17.92 o
   1  12   4        1.39      -25.86     25.86 o
   2  12   4        3.77      -26.64     26.64 o
   3  12   4       11.80       47.39     12.89 o
   4  12   4        5.03       35.47     12.77 o
   0  13   4        1.47       -6.37     19.35 o
 -13   1   5       14.32        6.38     26.19 o
 -12   1   5        8.68        2.88     13.01 o
 -11   1   5        0.02      -23.89     23.89 o
 -10   1   5        2.85        1.35     10.73 o
  -9   1   5       33.58       39.68     11.30 o
  -8   1   5        0.06        4.26     20.65 o
  -7   1   5       19.09       29.59      9.24 o
  -6   1   5       34.74       53.96      8.11 o
  -5   1   5      352.15      327.66     11.11 o
  -4   1   5      190.98      176.39      7.82 o
  -3   1   5      111.45      124.04      6.80 o
  -2   1   5      158.48      159.63      6.88 o
  -1   1   5        4.52        2.76     12.06 o
   0   1   5      138.27      141.76      9.24 o
   1   1   5     1833.88     2074.81     28.69 o
   2   1   5        6.92       -2.07     12.46 o
   3   1   5      630.10      610.19     17.27 o
   4   1   5      230.05      217.86      8.21 o
   5   1   5       11.26       12.86      7.61 o
   6   1   5       36.60       38.28      8.73 o
   7   1   5        0.67       -1.19     19.20 o
   8   1   5        4.23        3.31     21.60 o
   9   1   5       13.02       -3.00     21.13 o
  10   1   5        1.77        1.68     21.86 o
  11   1   5        3.44        1.78     12.23 o
  12   1   5        0.01       -8.76     13.44 o
 -12   2   5        2.43      -26.42     26.42 o
 -11   2   5        1.43       -0.88     23.64 o
 -10   2   5       14.33        4.75     22.38 o
  -9   2   5       23.60       28.65     11.02 o
  -8   2   5        5.93       -5.20     11.32 o
  -7   2   5      244.09      254.06     11.28 o
  -6   2   5        0.00        7.45     17.27 o
  -5   2   5        0.15      -16.03     16.03 o
  -4   2   5      168.40      191.58      8.08 o
  -3   2   5      322.37      329.37     10.06 o
  -2   2   5        0.18        5.10      6.21 o
  -1   2   5      712.15      761.16     20.84 o
   0   2   5       25.92       22.30      3.97 o
   1   2   5      423.33      466.07     13.99 o
   2   2   5      612.40      628.33     17.44 o
   3   2   5       68.14       65.47      6.77 o
   4   2   5      243.03      258.82      8.71 o
   5   2   5       69.96       72.76      8.65 o
   6   2   5       51.39       53.30      9.09 o
   7   2   5        4.55       25.00     10.43 o
   8   2   5        0.00       -6.16     20.84 o
   9   2   5        3.28        9.27     19.66 o
  10   2   5       20.12       11.16     22.67 o
  11   2   5       11.28       10.38     12.70 o
  12   2   5        9.65       18.41     13.44 o
 -12   3   5        0.23        4.98     25.33 o
 -11   3   5       15.38       16.24     11.65 o
 -10   3   5        4.37       -4.08     22.30 o
  -9   3   5       93.91       93.70     11.53 o
  -8   3   5      147.92      153.38     12.22 o
  -7   3   5        3.74       16.67      9.85 o
  -6   3   5       31.40       39.53      9.01 o
  -5   3   5        1.75       -9.11     16.88 o
  -4   3   5        6.21      -15.05     15.77 o
  -3   3   5       38.61       36.76      7.35 o
  -2   3   5      215.04      229.37      7.74 o
  -1   3   5       37.01       35.32      6.69 o
   0   3   5       76.20       79.19      4.63 o
   1   3   5        0.26       -0.94      6.47 o
   2   3   5       97.22       83.81      7.01 o
   3   3   5        0.73      -14.82     14.82 o
   4   3   5       27.69       39.81      7.83 o
   5   3   5        8.49      -16.72     17.72 o
   6   3   5        0.45      -13.63     19.77 o
   7   3   5       40.10       34.76     11.19 o
   8   3   5        0.47       -5.85     10.82 o
   9   3   5        0.30       10.80     10.34 o
  10   3   5       18.64       -6.20     23.65 o
  11   3   5        3.74        3.99     12.97 o
 -12   4   5       10.89       10.24     26.02 o
 -11   4   5        2.06      -12.70     12.79 o
 -10   4   5        1.06        4.22     11.43 o
  -9   4   5        1.63      -22.97     22.97 o
  -8   4   5      182.56      145.99     12.54 o
  -7   4   5       49.31       66.13     11.17 o
  -6   4   5       32.27       27.66      9.50 o
  -5   4   5       79.06       83.62      9.40 o
  -4   4   5        0.10        4.26      7.95 o
  -3   4   5       38.55       41.04      7.80 o
  -2   4   5        2.51      -15.08     15.08 o
  -1   4   5        1.27      -14.97     14.97 o
   0   4   5      205.72      217.06      9.64 o
   1   4   5       41.53       51.30      7.09 o
   2   4   5      680.81      757.76     20.10 o
   3   4   5        0.00      -16.54     16.54 o
   4   4   5      158.16      145.14      9.27 o
   5   4   5       41.88       46.98      9.49 o
   6   4   5      113.33      111.75     11.31 o
   7   4   5       10.80        4.52     11.07 o
   8   4   5        8.13       -8.11     20.99 o
   9   4   5        6.63       15.74     10.87 o
  10   4   5       33.04       24.97     11.68 o
  11   4   5        1.55       -1.10     12.92 o
 -12   5   5        4.43      -14.80     25.20 o
 -11   5   5       55.84       40.66     13.48 o
 -10   5   5        0.28        0.00     22.42 o
  -9   5   5       37.14       34.86     11.04 o
  -8   5   5       54.66       40.41     11.23 o
  -7   5   5       67.41       61.45     11.74 o
  -6   5   5      203.51      187.48     11.58 o
  -5   5   5      168.77      160.69     10.97 o
  -4   5   5      368.38      414.34     12.95 o
  -3   5   5      169.47      152.16      9.66 o
  -2   5   5      115.91      139.49      8.52 o
  -1   5   5      345.13      331.02      9.89 o
   0   5   5      129.14      147.90      8.30 o
   1   5   5      115.55      124.99      8.57 o
   2   5   5      203.30      226.28      9.23 o
   3   5   5       45.40       58.03      8.61 o
   4   5   5      195.32      202.29     10.37 o
   5   5   5        4.12       15.98      9.92 o
   6   5   5        0.38        3.20     10.72 o
   7   5   5        3.00       -9.15     20.81 o
   8   5   5       47.80       52.50     10.91 o
   9   5   5        2.55       -2.58     22.10 o
  10   5   5        1.74        9.45     23.58 o
  11   5   5        0.00      -24.65     24.65 o
 -11   6   5       38.32       36.90     13.73 o
 -10   6   5       47.46       39.02     13.19 o
  -9   6   5        2.65        1.70     22.68 o
  -8   6   5        1.15      -21.98     21.98 o
  -7   6   5      111.83      117.55     12.00 o
  -6   6   5       16.62       43.66     11.51 o
  -5   6   5      106.18      112.88     11.93 o
  -4   6   5      111.35      112.55     10.16 o
  -3   6   5      114.54      113.08     10.17 o
  -2   6   5       67.93       73.20      8.94 o
  -1   6   5       34.55       38.57      8.95 o
   0   6   5       48.97       54.16      6.16 o
   1   6   5       28.40       20.59      8.92 o
   2   6   5      236.83      229.31     10.54 o
   3   6   5      382.98      343.01     12.02 o
   4   6   5       94.41       54.36     11.09 o
   5   6   5        7.26      -10.59     23.69 o
   6   6   5        4.75        0.70     21.44 o
   7   6   5       30.96        3.05     21.55 o
   8   6   5       36.99       43.88     10.95 o
   9   6   5       23.72       45.23     11.37 o
  10   6   5        1.19       10.85     24.37 o
 -10   7   5       25.51       50.70     12.98 o
  -9   7   5        0.13       -6.40     24.72 o
  -8   7   5        0.67       -0.83     22.59 o
  -7   7   5       78.66       78.70     11.80 o
  -6   7   5       27.27        0.71     22.55 o
  -5   7   5       15.96       12.19     11.81 o
  -4   7   5       10.36        6.80     22.00 o
  -3   7   5       34.19       54.29     10.11 o
  -2   7   5       33.87       23.97     10.14 o
  -1   7   5       17.56      -15.33     21.34 o
   0   7   5      183.40      177.19      7.64 o
   1   7   5       87.68       73.10     10.41 o
   2   7   5        4.36       27.67      9.78 o
   3   7   5        2.75        8.72     22.59 o
   4   7   5       14.38       15.10     11.13 o
   5   7   5        3.66      -14.32     22.24 o
   6   7   5        9.22        4.36     10.29 o
   7   7   5       47.77       36.69     11.83 o
   8   7   5        5.97      -10.65     22.81 o
   9   7   5       10.69      -21.37     26.21 o
  10   7   5        0.14       -3.15     26.58 o
 -10   8   5        3.52      -24.17     26.15 o
  -9   8   5        0.02        0.00     24.41 o
  -8   8   5        2.01        3.57     22.81 o
  -7   8   5       11.37        4.20     23.26 o
  -6   8   5      115.70      105.50     11.78 o
  -5   8   5        1.21      -15.29     21.29 o
  -4   8   5        2.75       -7.50     21.91 o
  -3   8   5       18.27       27.39     11.30 o
  -2   8   5      175.01      161.57     12.39 o
  -1   8   5        0.01        7.01     22.92 o
   0   8   5      106.73      109.96      8.39 o
   1   8   5       69.27       87.71     11.85 o
   2   8   5       62.54       90.08     11.72 o
   3   8   5        4.39       -9.72     22.54 o
   4   8   5       24.02        8.53     21.46 o
   5   8   5       24.75       26.97     10.93 o
   6   8   5       24.11        8.17     23.64 o
   7   8   5        0.29       -4.45     24.02 o
   8   8   5       20.73       42.24     12.62 o
   9   8   5        1.40      -28.12     28.12 o
  -9   9   5        6.83       11.30     25.64 o
  -8   9   5       26.27       33.04     13.04 o
  -7   9   5       31.92       -5.45     23.66 o
  -6   9   5        7.16       10.94     22.69 o
  -5   9   5       12.46        5.18     10.88 o
  -4   9   5       22.37       11.15     11.01 o
  -3   9   5       13.82       -3.75     22.22 o
  -2   9   5       12.95       25.83     11.03 o
  -1   9   5      177.09      161.40     12.57 o
   0   9   5       49.84       72.21     14.24 o
   1   9   5       22.71       49.46     11.07 o
   2   9   5       25.68       -0.73     22.22 o
   3   9   5       10.08       12.36     10.71 o
   4   9   5        1.36        5.48     21.20 o
   5   9   5       10.89        3.33     23.32 o
   6   9   5       23.89       24.10     12.04 o
   7   9   5        3.25       27.72     12.90 o
   8   9   5        5.05      -26.38     26.38 o
  -8  10   5        0.83       -1.04     25.53 o
  -7  10   5        1.95       -5.91     26.75 o
  -6  10   5       57.51       50.66     13.24 o
  -5  10   5        0.06       15.83     11.40 o
  -4  10   5        4.08      -17.60     22.35 o
  -3  10   5        2.00      -23.39     23.39 o
  -2  10   5      158.78      147.51     12.54 o
  -1  10   5        5.18       16.25     10.97 o
   0  10   5       63.99       61.01     14.58 o
   1  10   5       48.27       28.86     11.98 o
   2  10   5       42.76       25.19     12.01 o
   3  10   5        9.51        0.85     23.33 o
   4  10   5        6.04        6.91     21.93 o
   5  10   5       59.55       51.00     13.53 o
   6  10   5        1.29      -26.21     26.21 o
   7  10   5        1.71        7.24     25.10 o
  -6  11   5        0.83       -9.74     13.22 o
  -5  11   5        1.67       17.70     12.93 o
  -4  11   5        4.64       -9.24     24.42 o
  -3  11   5        0.02      -23.93     23.93 o
  -2  11   5        4.30        8.56     11.61 o
  -1  11   5        3.96      -24.64     24.64 o
   0  11   5       17.26       25.68     15.82 o
   1  11   5        3.99      -24.21     24.21 o
   2  11   5       15.73        6.25     25.24 o
   3  11   5        1.76        8.21     12.94 o
   4  11   5        0.94        3.81     25.29 o
   5  11   5        4.28        6.55     12.90 o
  -4  12   5        0.77        8.13     24.55 o
  -3  12   5        3.30        6.61     13.21 o
  -2  12   5        3.59      -20.13     26.40 o
  -1  12   5        1.21        7.03     25.58 o
   0  12   5       12.34       21.41     13.24 o
   1  12   5        2.63      -26.05     26.05 o
   2  12   5       15.18       15.88     13.91 o
   3  12   5        4.04        1.03     26.58 o
 -12   0   6       33.29       37.73     13.13 o
 -11   0   6       12.06        7.96     23.79 o
 -10   0   6       21.41      -15.94     22.32 o
  -9   0   6      162.02      154.49     12.42 o
  -8   0   6       27.53        3.81     22.94 o
  -7   0   6      293.67      287.70     11.53 o
  -6   0   6      261.23      273.08     10.85 o
  -5   0   6        0.54      -13.71     16.83 o
  -4   0   6      234.92      221.09      8.86 o
  -3   0   6     1087.30     1280.25     26.72 o
  -2   0   6       50.47       62.57      7.22 o
  -1   0   6        0.20       -6.52     13.55 o
   0   0   6      143.75      154.10      8.97 o
   1   0   6      533.24      539.30     16.97 o
   2   0   6      424.79      415.66     11.99 o
   3   0   6       49.20       46.39      6.95 o
   4   0   6        4.64       -1.71      7.34 o
   5   0   6      262.05      248.20     10.19 o
   6   0   6       80.08       80.57     10.07 o
   7   0   6        0.35        5.68     21.12 o
   8   0   6       22.04       39.37     10.30 o
   9   0   6       81.90       83.52     11.28 o
  10   0   6       30.45       30.31     11.63 o
  11   0   6        9.48      -24.84     24.84 o
 -12   1   6        0.13        2.16     13.00 o
 -11   1   6        0.80      -24.24     24.24 o
 -10   1   6       10.46        4.44     11.45 o
  -9   1   6        2.26        0.73     21.08 o
  -8   1   6        7.51        8.89     11.23 o
  -7   1   6        0.00       17.87     10.09 o
  -6   1   6      498.65      511.03     15.45 o
  -5   1   6       32.33       43.51      8.39 o
  -4   1   6       42.63       40.78      7.61 o
  -3   1   6      488.69      546.54     16.50 o
  -2   1   6      952.70     1092.01     25.40 o
  -1   1   6       56.11       80.67      7.23 o
   0   1   6       62.34       63.13      4.65 o
   1   1   6      162.72      181.12      7.64 o
   2   1   6      163.32      152.69      7.43 o
   3   1   6      118.64      103.62      7.41 o
   4   1   6       39.73       43.26      7.68 o
   5   1   6        0.20      -18.41     18.41 o
   6   1   6       11.01       -1.15     19.28 o
   7   1   6       62.67       74.81     11.08 o
   8   1   6        0.32       -2.48     10.16 o
   9   1   6        2.40       -0.80     20.29 o
  10   1   6       20.57        2.66     23.52 o
  11   1   6        0.84       12.30     12.59 o
 -12   2   6        7.88      -21.12     25.54 o
 -11   2   6       30.29       11.39     12.25 o
 -10   2   6        1.91       -3.31     22.04 o
  -9   2   6       12.22      -21.85     21.85 o
  -8   2   6       45.16       53.09     11.84 o
  -7   2   6       33.69       -5.45     22.22 o
  -6   2   6        0.19       14.18      9.21 o
  -5   2   6       97.99      125.55      9.28 o
  -4   2   6      383.00      401.19     11.10 o
  -3   2   6       19.43       -2.94     16.15 o
  -2   2   6     2283.86     2579.28     36.66 o
  -1   2   6       77.09       79.40      7.72 o
   0   2   6      681.46      681.46     12.75 o
   1   2   6      427.50      477.41     14.40 o
   2   2   6      806.60      822.40     24.07 o
   3   2   6       53.58       44.65      7.51 o
   4   2   6      432.27      469.45     14.85 o
   5   2   6      106.63      125.40      9.74 o
   6   2   6      176.22      176.61     10.79 o
   7   2   6      305.38      300.30     13.19 o
   8   2   6       11.09       -3.30     10.80 o
   9   2   6        3.78       -8.20     21.39 o
  10   2   6        9.99       -5.44     23.28 o
  11   2   6        3.06       -3.00     12.88 o
 -12   3   6        1.11        1.12     13.49 o
 -11   3   6       19.75       27.31     13.27 o
 -10   3   6        1.99      -17.89     23.84 o
  -9   3   6       10.48      -22.36     22.68 o
  -8   3   6        8.85      -11.01     22.57 o
  -7   3   6       25.10       -1.25     23.02 o
  -6   3   6        7.17        4.50     20.29 o
  -5   3   6       29.26       -8.92     19.70 o
  -4   3   6       40.86       19.40      8.69 o
  -3   3   6        2.27       21.04      7.62 o
  -2   3   6       18.17       24.01      7.20 o
  -1   3   6       14.86       11.80      7.31 o
   0   3   6        0.50       -6.66      9.97 o
   1   3   6      194.11      204.37      8.28 o
   2   3   6       19.70       27.85      7.06 o
   3   3   6      283.24      287.41      9.76 o
   4   3   6        1.03      -16.10     17.20 o
   5   3   6        2.30      -20.14     20.14 o
   6   3   6      180.02      182.35     12.33 o
   7   3   6      122.76      151.76     11.72 o
   8   3   6       96.96       98.13     11.26 o
   9   3   6        7.01       -3.39     22.61 o
  10   3   6        2.57      -11.20     23.66 o
  11   3   6        2.02       27.65     12.77 o
 -12   4   6        4.26      -26.39     26.98 o
 -11   4   6        0.02        3.68     13.00 o
 -10   4   6        1.18       20.84     11.75 o
  -9   4   6        7.94       -9.55     21.88 o
  -8   4   6       10.25        0.00     21.39 o
  -7   4   6       14.52       11.93     11.40 o
  -6   4   6       69.31       83.04     10.26 o
  -5   4   6       17.27       27.99      9.75 o
  -4   4   6      535.39      511.30     13.79 o
  -3   4   6       28.73       31.54      8.78 o
  -2   4   6       81.91       60.04      8.13 o
  -1   4   6       32.27       34.24      7.93 o
   0   4   6      484.74      484.58     34.32 o
   1   4   6      234.43      247.45      9.43 o
   2   4   6      460.15      476.69     14.88 o
   3   4   6       55.91       70.15      9.30 o
   4   4   6       26.45        8.86     19.79 o
   5   4   6        0.00        1.96      9.60 o
   6   4   6      247.36      256.61     12.91 o
   7   4   6       25.59       12.39     10.71 o
   8   4   6        1.80        0.78     21.17 o
   9   4   6        0.36        8.33     11.19 o
  10   4   6       12.02      -25.26     25.26 o
  11   4   6        0.19      -12.68     25.76 o
 -11   5   6       20.97       36.34     13.36 o
 -10   5   6       15.81        4.98     12.15 o
  -9   5   6        2.79        0.62     11.24 o
  -8   5   6        2.07       23.02     10.70 o
  -7   5   6       15.12       -4.35     11.37 o
  -6   5   6       27.22       39.12     11.33 o
  -5   5   6       14.72       24.57     10.63 o
  -4   5   6      121.67      130.90     10.63 o
  -3   5   6       50.68       29.72      9.77 o
  -2   5   6       89.06       88.09      9.13 o
  -1   5   6      238.64      246.45     10.43 o
   0   5   6      170.50      160.88      6.59 o
   1   5   6       14.98        8.01      8.93 o
   2   5   6      149.01      155.00      9.97 o
   3   5   6       24.25       25.15      9.80 o
   4   5   6       44.13       60.96     10.44 o
   5   5   6       50.54       46.62     11.77 o
   6   5   6        7.94        4.98     10.81 o
   7   5   6        2.35        0.75     20.41 o
   8   5   6        8.02       26.32     10.86 o
   9   5   6       31.21       38.05     11.79 o
  10   5   6        0.07       11.10     12.69 o
 -11   6   6       28.34       34.71     13.68 o
 -10   6   6       29.47       36.82     13.15 o
  -9   6   6        8.51       17.67     11.61 o
  -8   6   6      112.63      124.74     12.23 o
  -7   6   6       12.15      -18.94     22.94 o
  -6   6   6       27.20       47.46     11.38 o
  -5   6   6      132.27      149.55     12.97 o
  -4   6   6      124.78      109.21     11.80 o
  -3   6   6       11.95       -2.15     10.25 o
  -2   6   6       22.76        2.76     21.00 o
  -1   6   6       99.74      101.74     10.40 o
   0   6   6      203.06      208.28      8.83 o
   1   6   6       35.36       26.14     10.04 o
   2   6   6      283.04      278.57     11.58 o
   3   6   6       19.35       28.67     11.13 o
   4   6   6        0.69        0.64     21.99 o
   5   6   6       19.20        9.24     22.98 o
   6   6   6        0.91        5.99     21.97 o
   7   6   6        6.65       -8.91     10.95 o
   8   6   6        8.60       -0.87     22.13 o
   9   6   6        0.04      -23.77     24.41 o
  10   6   6        7.62        4.13     25.87 o
 -10   7   6       22.49       37.68     13.51 o
  -9   7   6        0.51      -13.29     26.27 o
  -8   7   6       98.83       86.35     12.71 o
  -7   7   6       53.25       59.45     11.74 o
  -6   7   6        0.02       -0.75     22.03 o
  -5   7   6       23.07       -6.45     23.79 o
  -4   7   6      320.98      340.05     13.38 o
  -3   7   6       23.04        5.78     23.95 o
  -2   7   6       94.13      114.77     11.76 o
  -1   7   6        2.32      -14.08     22.65 o
   0   7   6      169.92      161.57     16.96 o
   1   7   6      219.02      213.66     12.87 o
   2   7   6      122.61      113.14     12.23 o
   3   7   6       97.18       97.20     12.16 o
   4   7   6       23.97       -3.48     22.67 o
   5   7   6       14.98      -22.64     22.64 o
   6   7   6        9.11       16.28     11.05 o
   7   7   6        7.87        2.63     23.66 o
   8   7   6        7.86       -0.93     23.64 o
   9   7   6       10.36       11.20     25.53 o
  -9   8   6        1.77      -19.13     25.61 o
  -8   8   6        2.04        2.78     24.64 o
  -7   8   6        8.53       13.58     11.82 o
  -6   8   6       69.21       59.32     11.90 o
  -5   8   6       10.70       26.82     10.85 o
  -4   8   6       11.66        5.23     10.67 o
  -3   8   6        3.51      -17.12     22.98 o
  -2   8   6       43.41       52.75     11.65 o
  -1   8   6      114.22      102.83     12.38 o
   0   8   6       10.80      -10.28     13.36 o
   1   8   6        1.39      -19.26     23.00 o
   2   8   6       18.12      -22.84     22.84 o
   3   8   6       16.78       13.87     11.13 o
   4   8   6        4.71        0.75     21.18 o
   5   8   6       16.56        8.11     22.17 o
   6   8   6        5.94      -24.14     24.14 o
   7   8   6       62.19       74.89     13.41 o
   8   8   6       10.88      -22.91     25.50 o
  -8   9   6       13.28        5.43     13.08 o
  -7   9   6        0.06        6.95     12.67 o
  -6   9   6       11.41       -9.66     24.16 o
  -5   9   6        8.21       -2.51     22.83 o
  -4   9   6        3.48        0.00     21.76 o
  -3   9   6        1.14        6.32     22.11 o
  -2   9   6        5.35        6.02     21.29 o
  -1   9   6        9.11      -22.29     22.29 o
   0   9   6       16.99       34.13      7.77 o
   1   9   6       11.80       28.77     11.13 o
   2   9   6        6.45        5.39     10.70 o
   3   9   6        0.81        5.31     11.21 o
   4   9   6       31.00       41.31     11.57 o
   5   9   6        0.85       -3.51     23.07 o
   6   9   6       17.19       29.90     12.44 o
   7   9   6       18.26       11.05     26.59 o
  -7  10   6        0.84       10.20     25.80 o
  -6  10   6        8.08       11.99     13.15 o
  -5  10   6        0.09        0.75     12.51 o
  -4  10   6       14.75       23.65     11.31 o
  -3  10   6        2.28       16.54     11.89 o
  -2  10   6       13.01       21.39     11.33 o
  -1  10   6        1.62        1.69     22.77 o
   0  10   6       12.37        9.97     18.74 o
   1  10   6       35.28       26.76     12.12 o
   2  10   6        7.40      -17.81     23.27 o
   3  10   6        2.76        2.25     12.11 o
   4  10   6        3.88       -9.97     25.05 o
   5  10   6        1.45        3.13     13.07 o
   6  10   6        3.18        8.31     13.03 o
  -6  11   6        1.75        0.00     25.35 o
  -5  11   6       11.00      -24.13     26.64 o
  -4  11   6        0.31        1.57     12.92 o
  -3  11   6        2.90       18.25     12.78 o
  -2  11   6        5.93       10.40     24.71 o
  -1  11   6       13.65       -5.64     26.65 o
   0  11   6       16.05       11.25     17.64 o
   1  11   6        9.51       19.07     13.08 o
   2  11   6        0.28       16.30     12.36 o
   3  11   6        0.17       17.45     12.92 o
   4  11   6        0.49       -5.96     25.07 o
   5  11   6        1.28        0.57     13.40 o
  -3  12   6       17.28       26.00     14.12 o
  -2  12   6        1.53        5.42     13.80 o
  -1  12   6        2.23        7.31     27.58 o
   0  12   6        0.55        5.05     22.68 o
   1  12   6        5.25       48.37     13.36 o
   2  12   6        1.93        9.57     26.37 o
 -12   1   7        0.03       11.35     25.62 o
 -11   1   7        2.45      -17.78     25.41 o
 -10   1   7        0.66       -3.82     11.39 o
  -9   1   7        0.01       10.02     21.63 o
  -8   1   7       13.28       14.70     11.32 o
  -7   1   7        7.05        5.55     11.44 o
  -6   1   7       49.27       41.60     10.36 o
  -5   1   7       78.10       98.03     10.01 o
  -4   1   7        3.94        1.02      8.56 o
  -3   1   7      139.12      150.56      8.97 o
  -2   1   7      125.49      135.29      8.84 o
  -1   1   7       44.53       47.48      7.96 o
   0   1   7        7.10       16.94      5.27 o
   1   1   7       47.42       45.23      7.77 o
   2   1   7       87.06       96.05      7.98 o
   3   1   7      224.16      236.17      9.57 o
   4   1   7       65.66       63.42      9.23 o
   5   1   7       99.29       89.72      9.97 o
   6   1   7        0.19       12.58     10.39 o
   7   1   7        1.74        8.39     21.59 o
   8   1   7       27.94       24.42     10.61 o
   9   1   7        0.31        0.21     11.02 o
  10   1   7       17.21       -0.94     24.68 o
  11   1   7        7.22        8.47     13.28 o
 -12   2   7        1.81      -13.48     13.48 o
 -11   2   7       13.13        3.81     26.67 o
 -10   2   7        0.49       10.44     22.84 o
  -9   2   7        2.86       13.87     11.13 o
  -8   2   7      114.83      106.57     12.17 o
  -7   2   7        5.67        8.00     11.54 o
  -6   2   7       10.14      -20.00     22.44 o
  -5   2   7      196.25      216.14     11.03 o
  -4   2   7        9.77      -19.62     19.62 o
  -3   2   7       19.88        8.29      8.62 o
  -2   2   7       72.10       77.02      8.89 o
  -1   2   7       14.36        6.41     17.06 o
   0   2   7      334.97      353.28     10.42 o
   1   2   7        0.43      -16.74     16.74 o
   2   2   7       13.02        3.79     16.73 o
   3   2   7        2.94      -17.88     17.88 o
   4   2   7      374.00      389.74     11.80 o
   5   2   7        0.17      -21.46     21.46 o
   6   2   7       21.46       -5.84     22.47 o
   7   2   7        7.18        2.53     10.32 o
   8   2   7        7.46        9.83     10.59 o
   9   2   7       27.84       52.27     11.53 o
  10   2   7        0.01        6.73     24.13 o
  11   2   7        4.44      -25.63     25.63 o
 -11   3   7       31.83       -2.93     26.04 o
 -10   3   7       31.90       39.57     11.88 o
  -9   3   7       12.90       31.16     11.38 o
  -8   3   7      282.21      288.43     13.58 o
  -7   3   7       68.70       65.19     12.28 o
  -6   3   7        2.15       11.44     11.04 o
  -5   3   7       26.72       24.74     10.24 o
  -4   3   7       27.54       48.47      9.35 o
  -3   3   7      203.66      208.18     10.42 o
  -2   3   7      187.68      165.96      9.38 o
  -1   3   7       70.66       45.50      8.77 o
   0   3   7       83.42       96.83      6.00 o
   1   3   7        1.36        5.89     17.22 o
   2   3   7      146.73      145.64      9.64 o
   3   3   7       26.40       22.10      9.18 o
   4   3   7        4.01       -9.25     20.30 o
   5   3   7        2.16        7.11     10.72 o
   6   3   7      129.41      129.54     12.32 o
   7   3   7        2.62       -5.97     21.28 o
   8   3   7       14.55        2.44     10.93 o
   9   3   7        1.57      -20.79     22.60 o
  10   3   7        7.44       -4.94     25.07 o
 -11   4   7       10.74        1.00     25.71 o
 -10   4   7       19.60      -10.11     26.07 o
  -9   4   7      137.58      142.94     12.61 o
  -8   4   7        3.99      -20.42     21.41 o
  -7   4   7        0.05        5.59     21.20 o
  -6   4   7       27.64       30.73     11.43 o
  -5   4   7       20.16       43.44     10.47 o
  -4   4   7        7.72       10.46     10.13 o
  -3   4   7       58.50       56.94     10.10 o
  -2   4   7        0.07       10.53      9.01 o
  -1   4   7       48.65       37.38      9.42 o
   0   4   7        1.59       16.65      7.65 o
   1   4   7       70.69       71.09      9.83 o
   2   4   7      135.37      141.98      9.95 o
   3   4   7       13.88        7.04      9.98 o
   4   4   7       14.58       15.42     10.71 o
   5   4   7       40.92       40.56     11.50 o
   6   4   7       41.18       47.97     10.94 o
   7   4   7       33.17        7.74     21.58 o
   8   4   7        1.16        3.99     11.03 o
   9   4   7        9.33        2.80     24.75 o
  10   4   7        0.74      -23.45     25.98 o
 -11   5   7        0.32        5.17     26.78 o
 -10   5   7        4.57        5.16     13.23 o
  -9   5   7        4.85      -25.21     25.21 o
  -8   5   7      109.59       92.89     12.06 o
  -7   5   7        2.56       10.01     10.91 o
  -6   5   7       17.30       -9.64     23.60 o
  -5   5   7       37.04       45.81     12.42 o
  -4   5   7      280.63      259.04     12.93 o
  -3   5   7        8.62       -7.57     21.73 o
  -2   5   7       87.10       92.68     10.74 o
  -1   5   7       48.75        6.14     21.87 o
   0   5   7       26.35       35.18     26.07 o
   1   5   7       11.43      -21.14     21.14 o
   2   5   7      195.57      183.86     10.94 o
   3   5   7       42.35       48.75     11.16 o
   4   5   7       12.31        3.95     22.40 o
   5   5   7       34.85      -12.12     23.30 o
   6   5   7        0.65       -5.92     20.55 o
   7   5   7       16.28      -23.72     23.72 o
   8   5   7        5.79        6.09     23.16 o
   9   5   7        0.24       -2.88     25.07 o
  10   5   7        3.26      -26.11     26.11 o
 -10   6   7       17.18       15.53     13.57 o
  -9   6   7       12.32        0.93     25.28 o
  -8   6   7      113.39      134.26     12.61 o
  -7   6   7        2.62      -22.87     22.87 o
  -6   6   7       63.40       58.97     11.87 o
  -5   6   7       94.95      108.78     12.60 o
  -4   6   7      254.46      261.67     13.52 o
  -3   6   7       35.63       -8.21     24.51 o
  -2   6   7      555.50      524.29     16.04 o
  -1   6   7      139.56      123.20     11.73 o
   0   6   7       69.86       66.32      8.28 o
   1   6   7      338.99      369.07     13.63 o
   2   6   7        0.10        4.99     22.57 o
   3   6   7       17.43       35.24     11.63 o
   4   6   7       52.99       51.18     11.32 o
   5   6   7        0.12        5.18     11.03 o
   6   6   7       19.73        0.60     11.25 o
   7   6   7        4.16       -5.18     11.55 o
   8   6   7        7.66       20.04     12.61 o
   9   6   7        4.44      -25.32     25.32 o
 -10   7   7        1.69       -6.39     26.61 o
  -9   7   7       14.59       35.68     13.55 o
  -8   7   7       11.10      -10.93     24.63 o
  -7   7   7       11.65      -11.16     24.87 o
  -6   7   7       33.34       48.48     11.43 o
  -5   7   7       32.41       23.50     11.38 o
  -4   7   7       86.33       84.69     11.84 o
  -3   7   7       71.28       80.43     12.13 o
  -2   7   7      307.92      267.46     13.79 o
  -1   7   7      183.83      161.79     13.05 o
   0   7   7        8.01       13.93     10.43 o
   1   7   7        4.24      -24.52     24.52 o
   2   7   7      207.15      154.90     12.90 o
   3   7   7       75.34       77.67     11.59 o
   4   7   7        7.33      -22.01     22.01 o
   5   7   7      148.67      131.90     12.55 o
   6   7   7        6.74       34.52     11.46 o
   7   7   7        6.90       10.47     11.96 o
   8   7   7        0.69      -11.84     24.99 o
  -9   8   7        1.74       -4.19     27.09 o
  -8   8   7        1.85        7.76     24.50 o
  -7   8   7       22.44        3.68     25.25 o
  -6   8   7       10.12       -8.54     23.88 o
  -5   8   7        0.70        5.48     11.33 o
  -4   8   7       10.27        5.37     22.48 o
  -3   8   7      166.39      111.36     13.06 o
  -2   8   7       34.07       20.59     11.21 o
  -1   8   7      182.34      207.08     12.59 o
   0   8   7        9.98       -2.73     10.09 o
   1   8   7       36.61        9.60     22.40 o
   2   8   7        1.14        2.25     21.19 o
   3   8   7        3.31       -3.17     11.23 o
   4   8   7       61.86       76.80     11.52 o
   5   8   7        0.30      -11.43     11.78 o
   6   8   7        8.43      -25.08     25.08 o
   7   8   7       17.11       12.43     13.39 o
   8   8   7        0.00      -27.52     27.52 o
  -8   9   7        0.07       10.38     26.00 o
  -7   9   7        7.78        9.15     13.37 o
  -6   9   7        0.44       -5.02     13.08 o
  -5   9   7       12.78       22.22     11.43 o
  -4   9   7        4.02        0.84     23.65 o
  -3   9   7       30.30       16.34     11.94 o
  -2   9   7       37.06       63.19     11.70 o
  -1   9   7       13.67      -20.13     24.46 o
   0   9   7        1.01       16.57      9.99 o
   1   9   7       28.66      -23.46     23.46 o
   2   9   7        7.23       24.77     11.42 o
   3   9   7        0.32       -1.74     23.75 o
   4   9   7        1.61      -23.19     23.19 o
   5   9   7        6.02       -3.71     25.76 o
   6   9   7        1.39       21.67     13.00 o
   7   9   7        4.02       19.32     13.68 o
  -6  10   7        3.04        1.91     13.33 o
  -5  10   7        0.51       -3.84     24.71 o
  -4  10   7       13.83       30.13     12.80 o
  -3  10   7        0.08        5.50     25.20 o
  -2  10   7        6.48       11.40     24.02 o
  -1  10   7        3.24       33.91     11.88 o
   0  10   7       30.37       34.97      8.78 o
   1  10   7        6.19       25.16     11.89 o
   2  10   7        1.06      -24.44     24.44 o
   3  10   7        4.06        3.80     24.13 o
   4  10   7        2.34       16.95     12.78 o
   5  10   7        0.08      -25.45     25.45 o
  -4  11   7        0.04        9.05     13.17 o
  -3  11   7        0.10       -1.64     13.59 o
  -2  11   7        1.56      -25.33     25.33 o
  -1  11   7       11.29        0.99     26.09 o
   0  11   7        0.00        0.14     18.23 o
   1  11   7        2.39       -8.94     26.61 o
   2  11   7        0.52        8.84     24.94 o
   3  11   7        3.96       40.05     13.69 o
 -11   0   8        0.21        0.00     25.12 o
 -10   0   8        7.93        1.78     23.17 o
  -9   0   8        0.00        3.45     11.30 o
  -8   0   8        7.47      -20.49     21.84 o
  -7   0   8      245.22      231.73     13.26 o
  -6   0   8      165.68      177.88     12.81 o
  -5   0   8      115.48      100.06     10.99 o
  -4   0   8      285.17      298.52     11.75 o
  -3   0   8       44.02       41.88      9.62 o
  -2   0   8        1.68       -4.57     19.58 o
  -1   0   8      163.20      205.82     10.13 o
   0   0   8      835.19      876.41     16.87 o
   1   0   8      159.37      163.08      9.48 o
   2   0   8      276.43      262.55     10.40 o
   3   0   8        6.87       -6.59     18.50 o
   4   0   8      319.74      306.53     11.71 o
   5   0   8       55.28       54.00     11.37 o
   6   0   8      332.86      325.17     13.63 o
   7   0   8        4.02       -9.73     21.29 o
   8   0   8       13.16      -10.64     21.67 o
   9   0   8       11.38       -1.82     23.18 o
  10   0   8        7.65      -25.73     25.73 o
 -11   1   8        5.12        0.00     27.28 o
 -10   1   8        0.04       -9.89     24.05 o
  -9   1   8        8.79        3.70     11.52 o
  -8   1   8       16.67        8.19     21.79 o
  -7   1   8       10.88       -6.21     23.62 o
  -6   1   8      107.47      120.08     12.10 o
  -5   1   8       76.67       53.42     11.16 o
  -4   1   8       37.02       46.93     10.36 o
  -3   1   8      403.52      389.99     12.34 o
  -2   1   8       53.76       65.48      9.86 o
  -1   1   8        7.01      -16.70     19.58 o
   0   1   8      467.71      476.76      9.95 o
   1   1   8      579.55      608.37     19.90 o
   2   1   8      245.36      249.88     10.41 o
   3   1   8       86.84       89.55      9.73 o
   4   1   8       93.81       77.46     10.26 o
   5   1   8      321.96      324.11     13.39 o
   6   1   8      280.03      266.50     12.56 o
   7   1   8       61.49       71.70     11.01 o
   8   1   8        6.67      -22.66     22.66 o
   9   1   8        7.34        0.00     22.60 o
  10   1   8       21.06       36.33     13.28 o
 -11   2   8       13.09       -5.00     25.72 o
 -10   2   8       16.56       -1.84     25.84 o
  -9   2   8        7.68       12.23     11.86 o
  -8   2   8        4.44      -11.47     21.65 o
  -7   2   8       73.97       70.72     12.25 o
  -6   2   8       35.54      -25.63     25.63 o
  -5   2   8        0.48      -22.77     22.77 o
  -4   2   8      305.47      294.92     12.02 o
  -3   2   8       10.66       15.03      9.88 o
  -2   2   8      125.17      104.01     10.56 o
  -1   2   8       99.17       88.79     10.11 o
   0   2   8       18.07       13.67      9.65 o
   1   2   8       40.21       56.09      9.91 o
   2   2   8      126.88      125.72     10.05 o
   3   2   8        0.79       -9.99      9.99 o
   4   2   8        0.54       -5.56     20.89 o
   5   2   8      226.45      255.63     12.65 o
   6   2   8        6.01      -12.81     21.64 o
   7   2   8       83.90       64.56     11.61 o
   8   2   8        8.81       18.65     10.81 o
   9   2   8        1.69       -1.02     12.25 o
  10   2   8        0.95        7.16     26.99 o
 -11   3   8        9.57        2.52     13.55 o
 -10   3   8        6.76      -13.38     13.38 o
  -9   3   8        0.87       16.01     11.55 o
  -8   3   8      120.32      138.58     12.32 o
  -7   3   8       28.91        8.00     23.42 o
  -6   3   8       11.22      -23.95     23.95 o
  -5   3   8       25.01       18.88     11.98 o
  -4   3   8      660.93      639.68     18.17 o
  -3   3   8       89.09       89.00     11.17 o
  -2   3   8      119.18      105.89     10.39 o
  -1   3   8       33.33       25.85     10.05 o
   0   3   8        2.25        3.75     17.36 o
   1   3   8       80.89      104.99     10.43 o
   2   3   8       43.71       59.01      9.70 o
   3   3   8       49.93       59.22     10.23 o
   4   3   8       15.34      -19.30     23.74 o
   5   3   8        3.14        4.88     22.79 o
   6   3   8       89.49       67.45     11.43 o
   7   3   8       35.80       43.45     10.79 o
   8   3   8        5.71      -23.23     23.23 o
   9   3   8        2.50        1.93     25.31 o
  10   3   8        2.44      -21.02     25.70 o
 -11   4   8        7.72      -27.51     27.51 o
 -10   4   8        2.22        3.87     25.26 o
  -9   4   8       34.32       63.26     12.33 o
  -8   4   8       15.10       14.72     11.51 o
  -7   4   8       12.42        0.00     21.92 o
  -6   4   8        0.14      -12.43     22.50 o
  -5   4   8      437.51      431.44     15.29 o
  -4   4   8       22.35       27.27     12.08 o
  -3   4   8      188.88      184.11     12.01 o
  -2   4   8       44.26       61.63     10.28 o
  -1   4   8       37.85       45.27     10.36 o
   0   4   8        5.88       13.36      6.79 o
   1   4   8       81.27       86.99     10.81 o
   2   4   8       72.98       61.80     10.48 o
   3   4   8       16.18       -8.48     23.73 o
   4   4   8       15.72        8.76     22.82 o
   5   4   8       12.53        1.45     21.94 o
   6   4   8       44.99       39.80     10.91 o
   7   4   8        6.82       12.12     10.90 o
   8   4   8        1.73       -6.31     23.15 o
   9   4   8       19.46      -25.34     25.34 o
 -10   5   8        8.12       23.59     13.18 o
  -9   5   8       44.47       31.56     13.43 o
  -8   5   8       31.49       27.82     11.88 o
  -7   5   8        8.20       -1.59     22.59 o
  -6   5   8      167.53      132.12     12.85 o
  -5   5   8       37.05       10.85     24.59 o
  -4   5   8       41.48       57.66     12.06 o
  -3   5   8        3.88        5.13     23.33 o
  -2   5   8       36.48       24.37     11.66 o
  -1   5   8        0.23       15.67     11.49 o
   0   5   8      123.19      135.81     26.73 o
   1   5   8       23.48       35.18     11.94 o
   2   5   8       42.38        8.25     23.44 o
   3   5   8        8.59       -2.22     11.45 o
   4   5   8       10.72       -2.89     22.87 o
   5   5   8        0.36       -1.55     21.29 o
   6   5   8        6.26        4.20     10.72 o
   7   5   8       31.42       24.46     11.88 o
   8   5   8       25.38        9.30     24.72 o
   9   5   8        0.95      -25.60     25.60 o
 -10   6   8        2.58      -14.67     25.36 o
  -9   6   8        6.97       -9.32     13.69 o
  -8   6   8       16.89       16.89     12.25 o
  -7   6   8       13.72      -11.14     24.63 o
  -6   6   8       61.72       61.38     11.77 o
  -5   6   8      166.78      174.37     13.02 o
  -4   6   8        0.68        9.57     11.16 o
  -3   6   8        9.13        2.76     24.91 o
  -2   6   8       25.44        8.60     11.99 o
  -1   6   8      465.30      465.70     15.94 o
   0   6   8        2.44        5.79      8.09 o
   1   6   8      370.87      395.90     14.53 o
   2   6   8       66.64       70.58     11.55 o
   3   6   8        9.76       17.79     11.11 o
   4   6   8      136.64      127.86     12.19 o
   5   6   8       42.12       56.22     11.80 o
   6   6   8       10.83      -24.21     24.21 o
   7   6   8       20.27       11.08     24.05 o
   8   6   8       17.71      -22.50     25.60 o
  -9   7   8        5.38        8.32     28.07 o
  -8   7   8        2.36        6.72     24.80 o
  -7   7   8        0.29      -25.42     25.42 o
  -6   7   8        0.93        6.98     11.84 o
  -5   7   8       87.72       85.12     12.27 o
  -4   7   8        2.87      -23.16     23.16 o
  -3   7   8       23.15       32.16     11.37 o
  -2   7   8        0.08      -23.77     23.83 o
  -1   7   8       62.20       38.62     12.11 o
   0   7   8      162.54      164.22     13.07 o
   1   7   8       13.10      -24.59     24.59 o
   2   7   8       53.63       36.31     11.59 o
   3   7   8      183.46      185.47     12.82 o
   4   7   8       16.53       21.19     11.50 o
   5   7   8       62.79       82.23     12.18 o
   6   7   8       45.94       73.01     12.35 o
   7   7   8        0.15      -10.91     25.27 o
   8   7   8        0.06       -4.18     24.49 o
  -8   8   8        0.83       -1.02     26.98 o
  -7   8   8        0.02      -25.95     25.95 o
  -6   8   8        4.83       10.18     12.20 o
  -5   8   8        0.00      -12.08     12.08 o
  -4   8   8       32.29       23.98     11.85 o
  -3   8   8       80.02       70.43     12.51 o
  -2   8   8        0.29       -4.70     22.64 o
  -1   8   8       72.60       66.27     12.04 o
   0   8   8        9.62        2.13     12.38 o
   1   8   8       67.46       48.59     12.24 o
   2   8   8        0.72      -11.68     11.68 o
   3   8   8       68.60       79.34     12.39 o
   4   8   8        0.01        4.97     11.67 o
   5   8   8        0.27       -4.61     25.47 o
   6   8   8        8.99        0.00     26.78 o
   7   8   8        0.43      -11.56     25.90 o
  -7   9   8       13.33        0.00     26.77 o
  -6   9   8       24.97      -36.28     36.28 o
  -5   9   8        3.30       17.28     12.97 o
  -4   9   8       21.39       19.18     12.23 o
  -3   9   8        0.90      -12.28     12.28 o
  -2   9   8        0.01       11.10     23.12 o
  -1   9   8        1.95      -24.31     24.31 o
   0   9   8       19.20       10.38     13.47 o
   1   9   8        2.79        7.82     23.06 o
   2   9   8       27.31       24.73     12.24 o
   3   9   8        0.61       -2.78     23.97 o
   4   9   8        0.16       -1.87     25.01 o
   5   9   8        0.17      -19.73     25.31 o
   6   9   8        0.28       -2.27     13.40 o
  -5  10   8        0.25       -2.02     25.47 o
  -4  10   8        2.14       -3.89     24.79 o
  -3  10   8        0.45      -27.25     27.25 o
  -2  10   8        0.78      -24.02     24.02 o
  -1  10   8        3.28        7.58     24.39 o
   0  10   8        0.22      -18.54     18.54 o
   1  10   8        9.83        2.86     25.67 o
   2  10   8        4.60       33.77     13.16 o
   3  10   8        2.05      -12.09     23.92 o
   4  10   8        0.18      -26.45     26.45 o
  -3  11   8        0.31       11.78     13.93 o
  -2  11   8       14.98       17.97     14.02 o
  -1  11   8        0.21       -4.17     25.98 o
   0  11   8        7.85      -24.02     24.02 o
   1  11   8        4.23      -15.75     26.28 o
   2  11   8        1.09       29.97     13.58 o
 -11   1   9        3.69      -27.19     27.19 o
 -10   1   9        0.51       12.43     25.02 o
  -9   1   9        9.74        1.76     24.25 o
  -8   1   9       20.72        3.21     23.84 o
  -7   1   9       29.06       -3.01     24.51 o
  -6   1   9       55.85       71.55     11.97 o
  -5   1   9       85.37       66.95     12.78 o
  -4   1   9       23.55      -10.55     24.09 o
  -3   1   9        8.22      -20.86     23.28 o
  -2   1   9        0.09        2.40     22.50 o
  -1   1   9      119.61      115.77     11.32 o
   0   1   9       31.81       43.17      7.09 o
   1   1   9       56.29       62.18     10.52 o
   2   1   9        0.06      -21.17     21.17 o
   3   1   9       54.42       40.91     11.21 o
   4   1   9       50.18       50.71     11.50 o
   5   1   9       67.50       73.77     11.17 o
   6   1   9       15.06       20.02     10.72 o
   7   1   9        1.34        4.77     10.85 o
   8   1   9        0.49       19.39     11.17 o
   9   1   9        7.82       -1.96     24.60 o
 -11   2   9        6.63      -27.45     28.29 o
 -10   2   9       37.07       37.53     13.99 o
  -9   2   9        3.88       -4.51     24.82 o
  -8   2   9       96.83       71.25     12.64 o
  -7   2   9        2.28      -20.74     23.61 o
  -6   2   9      110.31      126.73     12.50 o
  -5   2   9        0.26        7.47     24.89 o
  -4   2   9       16.38       36.20     11.95 o
  -3   2   9        7.86      -18.34     24.42 o
  -2   2   9      323.96      300.11     12.78 o
  -1   2   9      174.52      219.69     12.03 o
   0   2   9       93.51      100.41     10.86 o
   1   2   9       70.90       72.27     11.31 o
   2   2   9      260.98      267.55     12.58 o
   3   2   9      241.75      241.72     12.95 o
   4   2   9      278.70      284.17     13.23 o
   5   2   9      245.60      204.39     13.62 o
   6   2   9        0.11      -19.51     21.01 o
   7   2   9        1.28        8.32     11.11 o
   8   2   9       16.54       35.96     12.02 o
   9   2   9       34.09       46.31     13.78 o
 -10   3   9        8.58       10.01     25.55 o
  -9   3   9      180.48      184.40     14.36 o
  -8   3   9       11.79      -24.37     24.37 o
  -7   3   9       69.26       69.88     12.19 o
  -6   3   9      168.41      185.19     12.79 o
  -5   3   9      179.07      182.95     13.19 o
  -4   3   9        9.65        0.00     24.83 o
  -3   3   9      455.69      448.14     15.36 o
  -2   3   9      160.06      154.60     12.69 o
  -1   3   9       40.53       30.75     12.04 o
   0   3   9       49.74       34.52      8.16 o
   1   3   9       71.54       65.07     12.08 o
   2   3   9      310.81      331.26     13.32 o
   3   3   9      135.48      148.60     12.47 o
   4   3   9      169.50      151.94     12.51 o
   5   3   9       58.53       69.28     11.28 o
   6   3   9        0.92       -2.21     10.66 o
   7   3   9        0.37        0.88     22.87 o
   8   3   9       10.69       10.38     25.52 o
   9   3   9        7.09      -10.36     26.40 o
 -10   4   9       26.97       22.31     13.96 o
  -9   4   9       33.93        6.61     27.68 o
  -8   4   9        0.47      -24.20     24.20 o
  -7   4   9        0.23      -12.15     23.43 o
  -6   4   9       72.63       99.98     11.73 o
  -5   4   9       19.81       30.75     11.91 o
  -4   4   9       82.18       77.76     12.66 o
  -3   4   9        2.46        4.06     24.16 o
  -2   4   9        3.48       28.88     11.90 o
  -1   4   9        2.76        9.86     12.20 o
   0   4   9        1.26       -8.71     17.41 o
   1   4   9        0.59        0.00     11.87 o
   2   4   9        6.51       19.22     11.44 o
   3   4   9       18.70        4.34     22.97 o
   4   4   9       33.66       35.66     10.94 o
   5   4   9        1.90        3.18     21.31 o
   6   4   9        8.02        4.15     21.59 o
   7   4   9        0.03       19.90     11.57 o
   8   4   9        2.20       10.32     12.56 o
   9   4   9        1.05       14.21     13.45 o
 -10   5   9        1.46        6.01     14.11 o
  -9   5   9        9.50      -26.93     26.93 o
  -8   5   9        4.28       22.52     12.15 o
  -7   5   9        1.28        7.48     11.85 o
  -6   5   9       13.06       22.53     11.44 o
  -5   5   9      109.98      102.73     12.30 o
  -4   5   9       26.86        9.52     24.20 o
  -3   5   9      150.09      137.14     13.06 o
  -2   5   9        4.09       23.59     11.85 o
  -1   5   9        5.70       -0.69     24.96 o
   0   5   9      228.14      209.74      9.23 o
   1   5   9       16.63       36.75     11.74 o
   2   5   9       21.43       16.33     11.20 o
   3   5   9        9.51      -23.17     23.17 o
   4   5   9       13.83        4.95     11.32 o
   5   5   9        0.61        4.22     22.74 o
   6   5   9        4.00       10.39     22.54 o
   7   5   9        8.77        4.67     26.16 o
   8   5   9        0.49        9.98     24.40 o
  -9   6   9        1.61        7.24     26.45 o
  -8   6   9        3.91       -1.92     26.32 o
  -7   6   9       11.74       15.36     12.17 o
  -6   6   9        0.00      -12.86     24.08 o
  -5   6   9       46.14       55.94     12.24 o
  -4   6   9        0.06       -1.54     22.16 o
  -3   6   9      285.80      269.15     13.66 o
  -2   6   9       69.48       72.73     11.92 o
  -1   6   9       57.24       56.22     12.21 o
   0   6   9       77.64       65.41      8.39 o
   1   6   9      574.91      544.95     17.57 o
   2   6   9       26.23       16.68     11.52 o
   3   6   9       84.98       66.49     12.24 o
   4   6   9       38.30       38.28     11.60 o
   5   6   9       21.64       46.79     12.03 o
   6   6   9        6.20       -2.03     12.74 o
   7   6   9        6.23        1.98     24.67 o
   8   6   9       21.91      -13.58     25.94 o
  -8   7   9        4.90        1.02     26.62 o
  -7   7   9       11.99       24.83     13.41 o
  -6   7   9        6.14       14.26     11.94 o
  -5   7   9        7.94       -8.80     25.34 o
  -4   7   9       47.65       55.76     12.02 o
  -3   7   9       37.13       46.01     11.73 o
  -2   7   9       42.51       43.27     11.87 o
  -1   7   9       18.38        9.24     11.85 o
   0   7   9       24.77       14.92      8.07 o
   1   7   9       63.08       67.62     12.03 o
   2   7   9       78.28       84.63     12.24 o
   3   7   9        1.88      -12.08     12.08 o
   4   7   9       52.39       35.81     12.38 o
   5   7   9       30.63       59.98     13.62 o
   6   7   9       14.41        9.86     25.17 o
   7   7   9       15.08       -4.24     28.25 o
  -7   8   9        0.06        1.40     13.40 o
  -6   8   9        0.03      -13.50     13.50 o
  -5   8   9        4.62       -2.01     13.50 o
  -4   8   9       20.44       27.27     11.87 o
  -3   8   9       37.13       -3.51     25.31 o
  -2   8   9       28.15       31.09     12.11 o
  -1   8   9        0.78       23.59     11.84 o
   0   8   9        1.79       11.86     14.38 o
   1   8   9       19.55       21.31     12.34 o
   2   8   9        6.62       -8.71     24.26 o
   3   8   9        2.42      -24.78     24.78 o
   4   8   9        1.68        2.79     25.19 o
   5   8   9        3.21      -26.28     26.28 o
   6   8   9       24.43      -10.40     27.25 o
  -6   9   9        6.03      -11.31     26.32 o
  -5   9   9        0.01      -13.86     26.31 o
  -4   9   9        0.13      -11.41     25.31 o
  -3   9   9        0.94      -19.06     26.59 o
  -2   9   9       21.90       60.09     13.17 o
  -1   9   9       12.52       11.85     13.52 o
   0   9   9       32.73       28.36      9.73 o
   1   9   9        0.22        3.81     13.55 o
   2   9   9        1.17       25.86     12.80 o
   3   9   9        0.12        1.89     13.91 o
   4   9   9       17.94        7.07     13.64 o
  -4  10   9        0.00       -9.28     26.66 o
  -3  10   9        2.19      -15.44     27.34 o
  -2  10   9        3.24       -9.88     25.89 o
  -1  10   9       20.45       38.86     14.19 o
   0  10   9        5.30        4.40     12.12 o
   1  10   9        0.92      -13.23     26.13 o
   2  10   9        0.36        7.47     13.19 o
 -10   0  10        2.62       -4.03     26.40 o
  -9   0  10       42.57       45.25     13.79 o
  -8   0  10       36.04       11.11     24.43 o
  -7   0  10       33.10       31.91     11.89 o
  -6   0  10       83.24       66.57     11.84 o
  -5   0  10      139.34      145.43     12.57 o
  -4   0  10       23.08       55.46     12.36 o
  -3   0  10        0.05       20.42     12.08 o
  -2   0  10        0.24        7.89     24.06 o
  -1   0  10        2.17        3.31     26.01 o
   0   0  10        0.10        5.05     10.29 o
   1   0  10       19.85       19.51     11.17 o
   2   0  10        0.28        3.40     22.15 o
   3   0  10      228.90      247.26     12.56 o
   4   0  10        0.51       -8.85     20.27 o
   5   0  10      108.25      126.19     11.68 o
   6   0  10       13.61       -5.93     23.63 o
   7   0  10       41.04       67.56     11.69 o
   8   0  10        2.08      -25.38     25.38 o
   9   0  10       31.11      -28.42     28.42 o
 -10   1  10        4.30       -3.06     25.90 o
  -9   1  10        7.53      -13.41     13.63 o
  -8   1  10        0.06       11.09     12.01 o
  -7   1  10      115.39      126.83     13.07 o
  -6   1  10       54.40       45.61     11.98 o
  -5   1  10        6.56       26.83     11.57 o
  -4   1  10        1.33       16.14     12.14 o
  -3   1  10        2.22       13.08     12.19 o
  -2   1  10       11.69       17.45     12.73 o
  -1   1  10        0.57       17.19     12.38 o
   0   1  10       18.73        7.45     25.50 o
   1   1  10        0.25        2.05     22.46 o
   2   1  10       26.43       27.68     11.21 o
   3   1  10       13.24      -16.95     22.63 o
   4   1  10      173.33      161.27     12.10 o
   5   1  10       45.76       40.58     11.41 o
   6   1  10        9.86       11.09     11.24 o
   7   1  10        0.05        9.94     22.22 o
   8   1  10        6.18        3.86     23.38 o
 -10   2  10        5.63       11.43     27.29 o
  -9   2  10        2.47       22.42     13.59 o
  -8   2  10        0.00       -0.89     23.54 o
  -7   2  10       34.56       11.70     26.16 o
  -6   2  10        0.40       -4.26     11.33 o
  -5   2  10       17.58       11.45     12.08 o
  -4   2  10       70.80       53.30     12.69 o
  -3   2  10       29.11        0.00     25.39 o
  -2   2  10       49.56       62.20     13.24 o
  -1   2  10       18.17       54.83     12.63 o
   0   2  10        6.86       17.75     10.73 o
   1   2  10       54.25       46.49     12.72 o
   2   2  10       30.18       32.38     11.52 o
   3   2  10       59.13       49.21     11.36 o
   4   2  10        0.15        0.76     22.33 o
   5   2  10      155.54      169.40     12.86 o
   6   2  10        0.08      -24.02     24.02 o
   7   2  10        0.02      -23.69     23.69 o
   8   2  10       14.63        1.98     24.88 o
 -10   3  10        0.44      -14.54     14.54 o
  -9   3  10       10.44       37.72     13.50 o
  -8   3  10       31.24       40.38     12.37 o
  -7   3  10       11.45        5.12     24.75 o
  -6   3  10       15.33       47.36     11.69 o
  -5   3  10      494.83      519.97     15.92 o
  -4   3  10       25.32        0.36     12.20 o
  -3   3  10       81.51       80.48     12.96 o
  -2   3  10      184.72      166.36     13.37 o
  -1   3  10      359.76      378.90     14.71 o
   0   3  10       40.17       37.39     19.45 o
   1   3  10      290.36      269.04     13.81 o
   2   3  10        1.52      -11.36     22.90 o
   3   3  10       43.79       61.66     10.96 o
   4   3  10       42.37       54.58     11.25 o
   5   3  10       31.77       38.64     11.71 o
   6   3  10        7.32        3.73     11.49 o
   7   3  10        9.72      -22.89     24.50 o
   8   3  10        4.71        8.15     25.74 o
  -9   4  10       26.68       40.13     13.98 o
  -8   4  10       20.33       36.68     13.13 o
  -7   4  10        6.84        2.19     12.32 o
  -6   4  10      166.96      182.36     12.90 o
  -5   4  10       23.64        9.70     24.32 o
  -4   4  10       43.30       32.67     12.21 o
  -3   4  10       23.34       30.89     12.09 o
  -2   4  10      286.36      299.42     14.06 o
  -1   4  10       12.50       15.53     12.51 o
   0   4  10      433.22      404.20     10.19 o
   1   4  10       15.15        8.81     23.04 o
   2   4  10        0.11      -22.71     22.71 o
   3   4  10       13.47        1.60     23.24 o
   4   4  10       87.49      104.28     12.16 o
   5   4  10       17.33        0.00     23.20 o
   6   4  10        6.57       -0.90     23.85 o
   7   4  10       16.99       11.76     13.36 o
   8   4  10        0.38       -2.85     13.41 o
  -9   5  10       23.86       26.64     13.98 o
  -8   5  10        0.12      -25.37     25.37 o
  -7   5  10       28.52       42.46     13.51 o
  -6   5  10       11.27       14.18     12.27 o
  -5   5  10        3.48        5.15     24.59 o
  -4   5  10        1.47       18.64     11.73 o
  -3   5  10       73.98       67.12     12.35 o
  -2   5  10       45.15       34.26     11.74 o
  -1   5  10      177.94      166.40     13.07 o
   0   5  10        0.06      -19.15     22.66 o
   1   5  10        2.98       11.62     23.37 o
   2   5  10       44.06      -10.86     24.46 o
   3   5  10       42.14       59.45     11.78 o
   4   5  10       13.80        2.60     23.41 o
   5   5  10        3.76       -5.29     11.99 o
   6   5  10        7.98       19.96     12.44 o
   7   5  10        0.21      -35.53     35.53 o
  -8   6  10        4.27      -27.67     27.67 o
  -7   6  10        0.95      -37.40     37.40 o
  -6   6  10        2.67      -25.11     25.11 o
  -5   6  10        0.64      -10.10     12.70 o
  -4   6  10        1.09        9.23     23.96 o
  -3   6  10       16.61      -21.39     25.86 o
  -2   6  10       37.60       39.18     11.69 o
  -1   6  10        7.46       11.75     11.80 o
   0   6  10       17.66       14.77     18.39 o
   1   6  10        5.24        8.98     24.07 o
   2   6  10       23.50        2.47     12.10 o
   3   6  10       16.16       15.84     12.18 o
   4   6  10       48.18       39.25     12.70 o
   5   6  10        0.06       12.25     13.55 o
   6   6  10        8.40       26.28     13.48 o
  -7   7  10        0.56      -28.65     28.65 o
  -6   7  10        5.38       11.65     26.38 o
  -5   7  10        4.76       21.45     13.00 o
  -4   7  10        3.85        1.77     24.52 o
  -3   7  10       10.33       -1.76     24.46 o
  -2   7  10       12.63      -16.20     25.31 o
  -1   7  10        0.02      -18.01     25.94 o
   0   7  10        1.37       -4.02     10.77 o
   1   7  10       11.35        4.35     25.20 o
   2   7  10       12.25        6.14     23.76 o
   3   7  10       13.10      -20.30     25.20 o
   4   7  10       14.22       17.29     12.96 o
   5   7  10       10.51      -27.87     27.87 o
   6   7  10        0.04       10.60     25.40 o
  -6   8  10        8.31       -9.25     26.46 o
  -5   8  10        2.69       -1.35     13.98 o
  -4   8  10       16.83        0.77     13.38 o
  -3   8  10        1.96        7.75     13.37 o
  -2   8  10        8.43      -27.09     27.09 o
  -1   8  10       16.61       36.39     13.73 o
   0   8  10       26.42       13.50     35.56 o
   1   8  10        3.33       -7.46     25.49 o
   2   8  10       32.25       53.16     13.44 o
   3   8  10        8.06       -5.94     25.30 o
   4   8  10        3.96        4.91     13.43 o
  -4   9  10        2.58       18.58     13.44 o
  -3   9  10        0.01       -7.15     26.21 o
  -2   9  10        5.29       -4.91     26.46 o
  -1   9  10       26.20        0.27     14.53 o
   0   9  10        0.33        3.11     21.74 o
   1   9  10       14.50        4.01     26.29 o
   2   9  10        6.55      -27.51     27.51 o
   3   9  10        5.50       -8.52     27.05 o
  -9   1  11        4.25      -14.25     27.39 o
  -8   1  11        1.58       -9.76     13.87 o
  -7   1  11       11.14       12.30     12.82 o
  -6   1  11        0.07       -5.01     24.12 o
  -5   1  11       27.26       31.52     12.16 o
  -4   1  11        0.65       -3.87     23.53 o
  -3   1  11        3.90        6.95     11.83 o
  -2   1  11        0.55      -24.35     25.19 o
  -1   1  11        5.86      -12.06     12.06 o
   0   1  11       18.04       15.40     18.09 o
   1   1  11        8.41       -3.06     21.57 o
   2   1  11      113.47      131.45     11.81 o
   3   1  11       11.69        0.00     21.08 o
   4   1  11       31.72       27.51     11.31 o
   5   1  11        6.99       29.99     11.47 o
   6   1  11       12.93       10.97     12.75 o
   7   1  11        4.04        5.37     12.91 o
  -9   2  11       42.11       40.53     14.71 o
  -8   2  11        2.85        6.73     26.24 o
  -7   2  11        2.19        5.46     12.77 o
  -6   2  11       13.21      -22.92     25.25 o
  -5   2  11       95.11       75.62     12.85 o
  -4   2  11       46.43       48.53     12.32 o
  -3   2  11       41.64       35.34     12.07 o
  -2   2  11        1.66        2.88     12.25 o
  -1   2  11       92.93       71.29     12.70 o
   0   2  11       25.83       16.53     14.61 o
   1   2  11      230.06      232.87     13.82 o
   2   2  11      238.16      232.90     13.09 o
   3   2  11       74.12       83.99     11.54 o
   4   2  11       99.80      128.47     12.24 o
   5   2  11       34.37       45.34     12.25 o
   6   2  11       10.70       -0.94     24.68 o
   7   2  11       59.29       63.91     13.79 o
  -9   3  11        1.20        6.64     14.40 o
  -8   3  11       12.76       40.32     13.72 o
  -7   3  11        0.06      -24.10     27.22 o
  -6   3  11       72.28       72.96     13.11 o
  -5   3  11       10.84        5.92     12.80 o
  -4   3  11      292.82      302.19     14.30 o
  -3   3  11       72.73      -12.10     26.99 o
  -2   3  11       16.49       19.06     11.53 o
  -1   3  11        8.85       11.60     23.77 o
   0   3  11      298.83      247.40     10.15 o
   1   3  11      398.89      445.27     15.46 o
   2   3  11       40.08       48.25     11.95 o
   3   3  11      284.37      263.40     14.09 o
   4   3  11       86.44       85.65     12.92 o
   5   3  11        3.12        2.78     23.24 o
   6   3  11       31.54       35.34     13.23 o
   7   3  11       82.05       88.75     14.48 o
  -8   4  11        1.80       -2.99     26.16 o
  -7   4  11       16.71       11.37     25.00 o
  -6   4  11       24.78       15.83     12.80 o
  -5   4  11       50.93       47.85     13.20 o
  -4   4  11       32.33       34.52     12.66 o
  -3   4  11        1.09      -16.56     24.40 o
  -2   4  11        0.02        3.14     22.62 o
  -1   4  11       93.76       84.36     12.64 o
   0   4  11       21.27       31.15      8.17 o
   1   4  11        0.60       -8.98     24.83 o
   2   4  11       72.61       81.55     12.06 o
   3   4  11       33.23       13.05     12.53 o
   4   4  11        0.05      -12.59     24.49 o
   5   4  11       10.14        4.77     26.02 o
   6   4  11       22.45       15.32     13.42 o
   7   4  11        2.84        7.44     26.69 o
  -8   5  11        4.58      -13.47     27.79 o
  -7   5  11        0.93       -8.95     25.84 o
  -6   5  11        6.60        1.81     13.74 o
  -5   5  11        1.06        5.61     25.49 o
  -4   5  11        2.24       10.98     12.31 o
  -3   5  11        8.90       11.98     26.12 o
  -2   5  11       51.20       50.93     12.39 o
  -1   5  11       45.44       32.27     12.91 o
   0   5  11       26.66       35.04     11.82 o
   1   5  11        0.36       -6.85     12.38 o
   2   5  11       10.43        3.42     24.32 o
   3   5  11        0.51       16.17     12.43 o
   4   5  11       28.83       17.43     13.76 o
   5   5  11        1.64      -16.04     27.06 o
   6   5  11        0.45      -17.29     25.06 o
  -7   6  11       43.96       56.45     14.62 o
  -6   6  11        7.69       -5.98     25.85 o
  -5   6  11        2.96       22.84     13.62 o
  -4   6  11       12.91        6.73     13.84 o
  -3   6  11       52.11       37.99     13.04 o
  -2   6  11        3.63       12.64     12.21 o
  -1   6  11       34.53       44.25     13.08 o
   0   6  11       39.09       46.32     13.75 o
   1   6  11        8.45        7.17     12.59 o
   2   6  11        6.60       -4.50     25.46 o
   3   6  11        4.59       -4.74     26.00 o
   4   6  11        6.61       -2.95     27.41 o
   5   6  11        0.43      -11.66     27.38 o
  -6   7  11        9.14       -9.39     27.46 o
  -5   7  11        7.67       -9.05     27.59 o
  -4   7  11        1.31      -15.37     26.76 o
  -3   7  11        2.45        4.78     27.10 o
  -2   7  11       36.87       48.38     13.61 o
  -1   7  11        4.95      -15.90     27.03 o
   0   7  11        0.00        3.34     11.24 o
   1   7  11        1.88      -26.29     26.29 o
   2   7  11       27.98      -25.80     27.44 o
   3   7  11        1.13       21.05     13.39 o
   4   7  11        2.27        2.05     26.03 o
  -4   8  11        0.09        5.09     26.75 o
  -3   8  11        5.62       -8.18     26.36 o
  -2   8  11        0.14      -25.72     25.72 o
  -1   8  11        5.07       17.67     13.87 o
   0   8  11        6.48       -9.03     12.55 o
   1   8  11        7.83        2.02     27.35 o
   2   8  11        0.29      -12.23     28.57 o
  -8   0  12        0.23      -16.06     26.52 o
  -7   0  12       33.60       44.05     13.97 o
  -6   0  12       47.10       31.87     13.42 o
  -5   0  12        0.03      -20.39     25.33 o
  -4   0  12       26.26      -23.71     26.83 o
  -3   0  12        7.70       14.61     12.03 o
  -2   0  12      295.82      333.36     15.33 o
  -1   0  12       54.78       24.42     13.39 o
   0   0  12      136.48      120.49      8.82 o
   1   0  12       12.09        8.21     11.71 o
   2   0  12       12.01      -12.80     22.36 o
   3   0  12        0.04      -19.00     22.92 o
   4   0  12        0.27        0.91     22.97 o
   5   0  12       54.41       51.03     13.51 o
   6   0  12        5.80       16.67     12.82 o
  -8   1  12       36.23       33.43     14.30 o
  -7   1  12       26.84       59.36     13.88 o
  -6   1  12       19.12       19.50     13.82 o
  -5   1  12        1.39       -0.90     25.74 o
  -4   1  12       11.24       18.68     12.80 o
  -3   1  12       80.96       56.36     13.03 o
  -2   1  12       39.17       55.43     13.00 o
  -1   1  12      112.21      109.71     13.89 o
   0   1  12       11.92      -16.69     16.69 o
   1   1  12        0.02        2.55     23.07 o
   2   1  12        8.67       22.76     11.83 o
   3   1  12        5.42        3.51     11.47 o
   4   1  12       11.39       22.88     11.64 o
   5   1  12        0.01        3.88     25.12 o
   6   1  12       12.33        2.23     13.46 o
  -8   2  12        6.42       30.07     14.25 o
  -7   2  12        2.36      -13.86     27.72 o
  -6   2  12       88.02      106.75     14.49 o
  -5   2  12        3.11      -13.69     26.12 o
  -4   2  12        0.13        0.00     24.85 o
  -3   2  12        4.51      -25.40     25.40 o
  -2   2  12       50.80       84.54     12.81 o
  -1   2  12        8.36        8.52     25.95 o
   0   2  12        0.04       -7.58     16.75 o
   1   2  12       13.29       -9.64     25.50 o
   2   2  12       48.70        6.93     23.75 o
   3   2  12        8.50       23.41     11.93 o
   4   2  12        4.89       15.04     12.70 o
   5   2  12        4.06      -18.84     25.92 o
   6   2  12        1.24        2.05     25.97 o
  -8   3  12        1.49       10.38     14.24 o
  -7   3  12        4.84       -0.27     14.37 o
  -6   3  12        3.07      -18.91     26.48 o
  -5   3  12       18.43       21.37     12.79 o
  -4   3  12        0.58      -10.71     25.69 o
  -3   3  12       15.20        6.71     12.91 o
  -2   3  12       90.27       92.47     13.19 o
  -1   3  12        1.24       -5.17     25.92 o
   0   3  12       49.25       34.56      8.78 o
   1   3  12        0.08        9.72     25.04 o
   2   3  12       51.96       40.81     12.65 o
   3   3  12        0.04      -13.84     24.80 o
   4   3  12       50.82       40.18     13.82 o
   5   3  12        1.80       -2.04     25.51 o
   6   3  12        2.39       20.57     13.43 o
  -7   4  12        2.90      -28.52     28.52 o
  -6   4  12        0.84        2.12     13.64 o
  -5   4  12        0.24      -13.59     27.29 o
  -4   4  12        1.06       12.19     25.91 o
  -3   4  12       54.73       39.05     13.55 o
  -2   4  12        1.09      -25.23     25.23 o
  -1   4  12      101.80      118.25     13.50 o
   0   4  12        2.71       -5.76     21.36 o
   1   4  12        0.19       16.50     12.61 o
   2   4  12        1.49       10.85     24.35 o
   3   4  12       57.15       50.77     14.34 o
   4   4  12        0.09       -9.86     25.61 o
   5   4  12        1.26       -7.31     26.06 o
  -6   5  12        0.50      -29.84     29.84 o
  -5   5  12       13.39       12.22     27.78 o
  -4   5  12        0.00       -2.88     26.57 o
  -3   5  12        1.23        3.59     13.88 o
  -2   5  12        9.12       23.93     13.45 o
  -1   5  12       13.79       13.03     26.52 o
   0   5  12       11.63       11.22     11.18 o
   1   5  12       17.16      -27.03     27.03 o
   2   5  12        3.65      -13.18     25.85 o
   3   5  12        0.09      -14.01     26.13 o
   4   5  12        9.54       25.02     13.69 o
  -5   6  12        0.27      -11.62     27.88 o
  -4   6  12        6.45       10.31     13.63 o
  -3   6  12        0.00      -25.53     26.53 o
  -2   6  12        0.00       10.50     25.49 o
  -1   6  12        0.04      -27.90     27.90 o
   0   6  12        9.60       -2.46     17.55 o
   1   6  12        0.00        2.41     13.94 o
   2   6  12        0.76       -7.79     13.43 o
   3   6  12        9.79      -14.50     26.93 o
  -4   7  12        1.73      -27.05     28.23 o
  -3   7  12        7.53       -6.23     27.87 o
  -2   7  12        0.01      -23.26     27.38 o
  -1   7  12        7.11      -23.45     28.38 o
   0   7  12        0.80       -6.04     18.55 o
   1   7  12        0.01        3.10     28.02 o
   2   7  12        2.07       -2.08     28.32 o
  -7   1  13       10.16        7.45     28.45 o
  -6   1  13       13.33        9.86     14.17 o
  -5   1  13        2.03       -3.96     27.88 o
  -4   1  13        8.62       23.32     13.98 o
  -3   1  13       32.48       37.57     14.64 o
  -2   1  13      114.04      115.17     14.61 o
  -1   1  13        8.09       -2.81     13.76 o
   0   1  13       37.14       46.79      9.20 o
   1   1  13        0.13      -26.28     26.28 o
   2   1  13        1.15        0.79     13.04 o
   3   1  13        0.29        6.36     12.63 o
   4   1  13        1.42      -19.17     25.18 o
   5   1  13        0.37      -26.88     26.88 o
  -6   2  13        2.10      -27.80     27.80 o
  -5   2  13        1.97      -14.73     14.73 o
  -4   2  13        5.83        3.85     26.15 o
  -3   2  13       68.23       66.12     14.78 o
  -2   2  13       36.31       37.21     15.00 o
  -1   2  13       93.06       11.36     32.80 o
   0   2  13        4.66       10.83     11.69 o
   1   2  13       18.84      -10.61     14.70 o
   2   2  13        1.40        8.65     25.85 o
   3   2  13        1.31       -1.00     27.03 o
   4   2  13       16.40       13.74     13.73 o
  -6   3  13        6.16       13.22     13.98 o
  -5   3  13        0.27      -28.03     28.03 o
  -4   3  13       14.44       30.86     13.98 o
  -3   3  13        0.52        6.75     14.69 o
  -2   3  13       24.83       20.52     13.95 o
  -1   3  13        6.07      -11.46     26.67 o
   0   3  13        4.17        2.32     29.76 o
   1   3  13        0.14       -2.94     14.13 o
   2   3  13        1.87      -10.67     26.48 o
   3   3  13       17.88        9.17     27.27 o
   4   3  13        2.87      -15.87     26.49 o
  -5   4  13        0.08      -29.48     29.48 o
  -4   4  13        2.97       18.25     14.43 o
  -3   4  13        8.34      -29.49     29.49 o
  -2   4  13        0.00       -8.61     26.47 o
  -1   4  13        0.26        6.89     26.54 o
   0   4  13        2.24        0.46     18.38 o
   1   4  13        0.97       -4.99     27.36 o
   2   4  13        4.67        9.96     26.92 o
   3   4  13        6.78      -27.35     27.35 o
  -4   5  13        0.15       10.49     28.24 o
  -3   5  13        2.39        4.21     14.47 o
  -2   5  13        4.78        8.13     13.91 o
  -1   5  13        0.36        3.91     14.32 o
   0   5  13        0.17      -29.91     29.91 o
   1   5  13       14.27      -28.00     28.00 o
   2   5  13        2.77      -27.30     27.30 o
  -2   6  13       12.70       -1.99     14.58 o
  -1   6  13       10.24      -10.68     29.04 o
   0   6  13       27.02        7.40     12.77 o
  -4   0  14       74.83      104.79     15.02 o
  -3   0  14       14.23        5.05     29.06 o
  -2   0  14       18.87      -11.31     28.50 o
  -1   0  14        3.37       -1.14     14.78 o
   0   0  14       19.14        1.86     12.51 o
   1   0  14        3.10       -8.39     27.50 o
   2   0  14        3.20      -18.90     26.72 o
  -4   1  14        6.25       11.52     28.77 o
  -3   1  14       29.53       24.71     15.03 o
  -2   1  14        6.95       37.32     14.90 o
  -1   1  14        0.07       10.41     28.12 o
   0   1  14        2.15      -19.72     19.72 o
   1   1  14       16.05        2.09     27.45 o
   2   1  14        3.92      -10.67     27.07 o
  -4   2  14        0.04      -11.66     27.87 o
  -3   2  14        3.33      -10.46     14.57 o
  -2   2  14        0.51      -31.38     31.38 o
  -1   2  14        1.14      -28.31     28.65 o
   0   2  14        0.49        1.20     12.31 o
   1   2  14       19.09       -9.66     29.69 o
   2   2  14        0.01      -11.69     27.06 o
  -3   3  14        1.20        5.45     28.49 o
  -2   3  14        0.54       12.85     14.47 o
  -1   3  14        0.02       32.23     14.49 o
   0   3  14        3.45       -1.98     20.97 o
   1   3  14        0.02      -29.14     29.14 o
 
